# Supplementary material for: The diversity of three-dimensional photonic crystals
Source: Nat Commun. 2021 May 5;12:2543. doi: 10.1038/s41467-021-22809-6 (PMC8100142; doi:10.1038/s41467-021-22809-6)
Supplement: Supplementary file 3 — Supplementary Data 1 [file 41467_2021_22809_MOESM3_ESM.xlsx]

## Sheet: All Structures
Space Group	Global Point Group	Local Point Groups	Pearson Symbol	Database Code	Direct	Inverse	Structure DOI/URL
1	1	1	aP10-X	SIM-0			https://doi.org/10.1038/NMAT4152
1	1	1	aP4-Li	SIM-0	•	•	https://doi.org/10.1021/nn204012y
1	1	1	aP42-OsO2F4	ICSD-73733			https://doi.org/10.1002/cber.19931260610
1	1	1	cP12-FeS2	ICSD-10422	•	•	https://doi.org/10.17188/1183906
2	1̄	1	aP10-MnP4	ICSD-100786			https://doi.org/10.1016/0025-5408(80)90193-2
2	1̄	1	aP102-Cu29S16	ICSD-185807			https://doi.org/10.3749/canmin.50.2.423
2	1̄	1	aP102-Ti6O11	ICSD-35364			https://doi.org/10.3749/canmin.50.2.423
2	1̄	1	aP110-Ti4O7	ICSD-48129			https://doi.org/10.1016/0022-4596(84)90223-8
2	1̄	1	aP12-NbI5	ICSD-10457			https://doi.org/10.1515/znb-1980-0105
2	1̄	1	aP12-VO2	ICSD-1501			https://doi.org/10.1016/0022-4596(77)90020-2
2	1̄	1	aP144-SiO2	COD-7202758			https://doi.org/10.1039/b701689a
2	1̄	1	aP16-TeI	ICSD-109			https://doi.org/10.1039/9781847557575-00455
2	1̄	1	aP2-As	ICSD-53794			https://doi.org/10.1080/14786442408634405
2	1̄	1	aP20-Tc2As3	ICSD-66662			https://doi.org/10.1016/S0022-4596(85)80060-8
2	1̄	1	aP22-BaP2O8	COD-1007024			https://doi.org/10.1107/S0567740878006287
2	1̄	1	aP24-P	ICSD-406793			https://doi.org/10.1002/cber.19971300911
2	1̄	1	aP24-P	ICSD-406793			https://doi.org/10.1002/cber.19971300911
2	1̄	1	aP28-Ge2S5	COD-4312496			https://doi.org/10.1021/ic034659s
2	1̄	1	aP28-P2S5	ICSD-23843			https://doi.org/10.1107/S0365110X65004516
2	1̄	1	aP28-S	ICSD-408504			https://doi.org/10.1002/(SICI)1521-3773(19980918)37:17<2377::AID-ANIE2377>3.0.CO;2-O
2	1̄	1	aP30-MnP4	ICSD-16416			https://doi.org/10.1107/S056774088100215X
2	1̄	1	aP40-SiO3	COD-2106715			https://doi.org/10.1107/S056774087500773X
2	1̄	1	aP42-P	ICSD-391323			https://doi.org/10.1002/ange.200503017
2	1̄	1	aP44-V4O7	ICSD-2211			https://doi.org/10.1016/0022-4596(78)90072-5
2	1̄	1	aP8-TiBr3	ICSD-39784			https://doi.org/10.17188/1202342
2	1̄	1̄, 1	aP14-Ta6S	ICSD-202564			https://doi.org/10.1016/0022-5088(88)90111-7
2	1̄	1̄, 1	aP15-AgMo6S8	COD-1509061			http://crystallography-online.com/structure/1509061
2	1̄	1̄, 1	aP15-P4Ru	ICSD-2492			https://doi.org/10.1002/zaac.19784450120
2	1̄	1̄, 1	aP25-Pr9O16	ICSD-80308			https://doi.org/10.1006/jssc.1995.1321
2	1̄	1̄, 1	aP4-Cf	ICSD-52913			https://doi.org/10.1016/0022-5088(86)90660-0
2	1̄	1̄, 1	aP505-Mo48P96O361	COD-4303256			https://doi.org/10.1021/ic901090p
3	2	1, 2	mP10-KYb2F7	ICSD-16350			https://doi.org/10.1016/0022-4596(80)90459-4
3	2	1, 2	mP10-Sm4C	ICSD-90150			https://doi.org/10.1021/ja993881m
3	2	1, 2	mP12-MnWO4	ICSD-242130			https://doi.org/10.1016/j.jssc.2016.09.022
3	2	1, 2	mP18-Sc2Cu3Se4	ICSD-152619			https://doi.org/10.1016/j.jallcom.2004.10.037
3	2	1, 2	mP44-Mn4Si7	ICSD-163247			https://doi.org/10.1103/PhysRevB.78.214104
3	2	1, 2	mP52-Bi13S5O34	ICSD-241341			https://doi.org/10.1180/minmag.2014.078.4.15
3	2	1, 2	mP80-S	ICSD-33693			https://doi.org/10.1063/1.1671729
3	2	1, 2	mP9-GePb3O5	ICSD-200517		•	https://doi.org/10.17188/1272330
3	2	1, 2	mP98-Nb2O5	ICSD-16605			https://doi.org/10.1107/S0365110X6400384X
4	2	1	mP104-P3H30N7O12	COD-2205767			https://doi.org/10.1107/S1600536805012018
4	2	1	mP12-SiO2	ICSD-180902			https://doi.org/10.1007/s00269-011-0424-5
4	2	1	mP12-SiO2	ICSD-56473	•	•	https://doi.org/10.17188/1269045
4	2	1	mP24-SiO2	ICSD-56473	•	•	https://doi.org/10.17188/1269045
4	2	1	mP36-SiO2	ICSD-34889	•		https://doi.org/10.1524/zkri.1959.112.jg.409
4	2	1	mP4-Te	ICSD-87272			https://doi.org/10.1143/JPSJ.48.551
4	2	1	mP44-La2Ti2O7	COD-1001022			https://doi.org/10.1107/S0567740875007005
4	2	1	mP6-Ag2S	COD-1509708			https://doi.org/10.1016/S0167-2738(02)00768-3
4	2	1	mP64-S	ICSD-28142			https://doi.org/10.1021/ja00465a029
5	2	1	mC24-Po	ICSD-31684			https://doi.org/10.1063/1.1749762
5	2	1, 2	mC112-Zr19Ir9	ICSD-104611			https://doi.org/10.1107/S0108270186093253
5	2	1, 2	mC12-Sc	ICSD-153837			https://doi.org/10.1103/PhysRevLett.94.195503
5	2	1, 2	mC384-Si15O34	ICSD-262772			https://doi.org/10.1002/anie.201108753
5	2	1, 2	mC56-Ag5F9	ICSD-80477			https://doi.org/10.1021/ja00011a021
5	2	1, 2	mC80-H5O2	ICSD-257192		•	https://doi.org/10.1021/jacs.6b06986
6	m	1, m	mP10-CsIO3	ICSD-61009			https://doi.org/10.17188/1202424
6	m	1, m	mP52-ErP3O9	ICSD-20935			https://doi.org/10.17188/1202093
6	m	m	mP13-Mo8P5	ICSD-15058			https://doi.org/10.3891/acta.chem.scand.26-0365
6	m	m	mP9-Tb6FeBi2	ICSD-192802			https://doi.org/10.1016/j.jallcom.2014.06.183
7	m	1	mP100-RbNbB2O6	COD-1001004			https://doi.org/10.1107/S0567740876007395
7	m	1	mP12-Te2Au	ICSD-30905			https://doi.org/10.1524/zkri.1984.169.14.227
7	m	1	mP124-Mo8O23	ICSD-202203			https://doi.org/10.1016/0022-4596(87)90218-0
7	m	1	mP16-WO3	ICSD-84160			https://doi.org/10.1088/0953-8984/9/31/010
7	m	1	mP18-BaAs2	ICSD-414139			https://doi.org/10.1002/zaac.200400257
7	m	1	mP24-BaGa4Se7	COD-4316718			https://doi.org/10.1021/ic1006742
7	m	1	mP24-LaTe2	ICSD-90911			https://doi.org/10.1006/jssc.1999.8509
7	m	1	mP276-Cd13Sb10	ICSD-260099			https://doi.org/10.1021/ja805454p
7	m	1	mP36-BeH4NF3	COD-2020157			https://doi.org/10.1107/S0108270183007787
7	m	1	mP36-GeS2	ICSD-44			https://doi.org/10.1107/S0567740876004913
7	m	1	mP38-V6O13	ICSD-281620			https://doi.org/10.1107/S0108768103023437
7	m	1	mP52-Eu4Cl9	ICSD-56761			https://icsd.kisti.re.kr/icsd/icsd_view1.jsp?board=icsd&num=65184&pg=4219
8	m	1, m	mC16-ZrCu	ICSD-167598			https://doi.org/10.1002/pssb.2221840108
8	m	1, m	mC24-Fe2B	COD-1010030			https://doi.org/10.1002/zaac.19301920125
8	m	1, m	mC30-Al4Mo	ICSD-58000			https://doi.org/10.1107/S0365110X64002389
8	m	1, m	mC56-Ag3P11	ICSD-26563			https://doi.org/10.1021/ic50217a039
8	m	1, m	mC62-Na2B29	ICSD-410920			https://doi.org/10.1002/1521-3765%2820000717%296%3A14<2531%3A%3AAID-CHEM2531>3.0.CO%3B2-2
8	m	1, m	mC72-SiO2	COD-4112882			https://doi.org/10.1021/ja0481474
8	m	m	mC12-CoO2	ICSD-95440			https://doi.org/10.1143/JPSJ.71.491
8	m	m	mC12-V2D	ICSD-60512			https://doi.org/10.1107/S0108270185008587
8	m	m	mC164-Nb12O29	ICSD-155017			https://icsd.kisti.re.kr/icsd/icsd_view1.jsp?board=icsd&num=407748&pg=6223
8	m	m	mC56-Cr4As3	ICSD-66761			https://doi.org/10.1007/BF01152083
9	m	1	mC112-Si2Cu5S7	COD-2107232			https://doi.org/10.1107/S0567740882007778
9	m	1	mC20-Ga2Se3	COD-2020137		•	https://doi.org/10.1107/S0108270183007039
9	m	1	mC24-Ag2TeS3	COD-1509712		•	https://doi.org/10.1007/BF00807304
9	m	1	mC288-SiO2	ICSD-176			https://doi.org/10.1107/S0567740876008029
9	m	1	mC312-MoP3O9	COD-1001602			https://doi.org/10.1006/jssc.1994.1225
9	m	1	mC48-Cd2P3I	COD-1001295			https://doi.org/10.1016/0025-5408(81)90118-5
9	m	1	mC64-P3N5	COD-6000643	•		https://doi.org/10.1002/(SICI)1521-3749(199804)624:4<620::AID-ZAAC620>3.0.CO;2-K
9	m	1	mC88-In2Ag2GeSe6	COD-1509808			https://doi.org/10.1016/S0925-8388(99)00016-X
10	2/m	2/m	mP1-Hg	ICSD-157861			https://doi.org/10.1143/JPSJ.76.023601
10	2/m	2/m	mP8-Ca	ICSD-96700			https://doi.org/10.1006/jssc.2001.9366
10	2/m	2/m, m	mP23-Nd5Cu5O13	COD-1001664			https://doi.org/10.1021/ic00112a020
10	2/m	2/m, m	mP3-AlB6	ICSD-43851			https://doi.org/10.1021/ja01604a002
11	2/m	1̄, 1, m	mP12-NdMn2	ICSD-54341			https://doi.org/10.1088/0953-8984/4/19/010
11	2/m	1, m	mP12-Ag2CO3	COD-1007035			https://doi.org/10.1107/S0567740879006592
11	2/m	1, m	mP72-CoC4O4	COD-2106876			https://doi.org/10.1107/S010876818300292X
11	2/m	m	mP16-Pu	ICSD-94242			https://doi.org/10.1103/PhysRevB.63.174111
11	2/m	m	mP4-Sb	ICSD-42678			https://doi.org/10.17188/1273857
12	2/m	1̄, 1, 2, m	mC20-P3Au2	COD-2105391			https://doi.org/10.1107/S0567740879004180
12	2/m	1̄, 1, 2, m	mC72-SiO2	COD-4112881			https://doi.org/10.1021/ja0481474
12	2/m	1̄, 1, 2, m	mC72-SiO2	COD-4112881			https://doi.org/10.1021/ja0481474
12	2/m	1̄, 1, 2/m, m	mC116-Fe2Pt3C12N12	COD-2240276			https://doi.org/10.1107/S2056989014026188
12	2/m	1̄, 2, 2/m	mC12-ErB2Rh3	COD-1510670			https://doi.org/10.1016/0925-8388(93)90376-X
12	2/m	1, 2, 2/m, m	mC126-Ba1.2Mg1.2Ti6.8O16	COD-1008813			https://doi.org/10.1107/S0108768187097520
12	2/m	1, 2, 2/m, m	mC136-Ga10GePb3O20	COD-2020150			https://doi.org/10.1107/S0108270183006885
12	2/m	1, 2, 2/m, m	mC136-Sr3Al10SiO20	COD-9007900			https://doi.org/10.1107/S1600536801007346
12	2/m	1, 2, 2/m, m	mC22-Tm2Si2O7	COD-2239660			https://doi.org/10.1107/S1600536814013142
12	2/m	1, 2, 2/m, m	mC68-Pu	ICSD-649897			https://doi.org/10.17188/1266595
12	2/m	1, 2, m	mC104-RbAlSi3O8	COD-1001771			https://doi.org/10.1107/S0567740871003078
12	2/m	1, 2, m	mC144-SiO2	ICSD-87566			https://doi.org/10.1016/S1387-1811(98)00213-3
12	2/m	1, 2, m	mC144-TaBr5	COD-2228059			https://doi.org/10.1107/S1600536810032538
12	2/m	1, 2, m	mC16-TcCl3	COD-4329156			https://doi.org/10.1021/ic300612k
12	2/m	1, 2, m	mC192-SiO2	COD-4115569			https://doi.org/10.1021/ja015797o
12	2/m	1, 2, m	mC232-Eu10Mn6Sb13	COD-4313906			https://doi.org/10.1021/ic034054w
12	2/m	1, 2, m	mC336-SO2	COD-4114080		•	https://doi.org/10.1021/ja00118a013
12	2/m	1, 2, m	mC48-CrPS4	COD-2106187			https://doi.org/10.1107/S0567740877006165
12	2/m	1, 2, m	mC48-LiSO3F	COD-2106468			https://doi.org/10.1107/S0567740878002265
12	2/m	1, 2, m	mC52-KFeGe3O8	COD-1008829			https://doi.org/10.1107/S0108270198099867
12	2/m	1, 2, m	mC64-Ag3P3O10	COD-2106074			https://doi.org/10.1107/S0108768186098518
12	2/m	1, 2, m	mC88-Ba2NaCu3S5	COD-4335243			https://doi.org/10.1021/ic4008284
12	2/m	1, 2, m	mC96-K2InP2S7	COD-4314710			https://doi.org/10.1021/ic902105j
12	2/m	1, m	mC128-Cu3GeS4	COD-4341872			https://doi.org/10.1021/ic502527g
12	2/m	1, m	mC240-Zn2Ga3P3O11	COD-1518780			https://doi.org/10.1039/C5SC00291E
12	2/m	1, m	mC32-O	ICSD-156481			https://doi.org/10.1103/PhysRevLett.97.085503
12	2/m	1, m	mC32-P	ICSD-154318			https://doi.org/10.1524/zkri.220.2.259.59137
12	2/m	2, m	mC40-AgPS3	COD-2105351			https://doi.org/10.1107/S0567740878011590
12	2/m	2/m	mC4-Ce	ICSD-41824		•	https://doi.org/10.1107/S0567739477000321
12	2/m	2/m, m	mC12-Te	ICSD-97742		•	https://doi.org/10.1088/0953-8984/14/44/342
12	2/m	2/m, m	mC12-Te2Au	ICSD-64681			https://doi.org/10.1107/S0108768188007001
12	2/m	2/m, m	mC16-CuAgO2	COD-1509289			https://doi.org/10.1016/S0925-8388(02)00221-9
12	2/m	2/m, m	mC28-V2NiSe4	COD-1008112			https://doi.org/10.1021/ic50040a005
12	2/m	m	mC16-F	ICSD-22271			https://doi.org/10.1063/1.1670323
12	2/m	m	mC24-Ti0.79Sb4Mo1.21	COD-4307448			https://doi.org/10.1021/ic0619254
12	2/m	m	mC4-ReS2	ICSD-75459		•	https://doi.org/10.1021/ic00097a037
12	2/m	m	mC40-Gd2Cl3	ICSD-9320			https://doi.org/10.1021/ic50121a012
12	2/m	m	mC48-RbAg3S2	COD-1510034			https://doi.org/10.1002/zaac.19774300106
12	2/m	m	mC8-Ce	ICSD-2284			https://doi.org/10.1073/pnas.75.3.1066
13	2/m	1	mP32-S	ICSD-82372			https://doi.org/10.1002/zaac.19956210417
13	2/m	1	mP84-P	ICSD-29273			https://doi.org/10.1107/S0567740869001853
13	2/m	1, 2	mP14-Hg2SO4	COD-2239823			https://doi.org/10.1107/S1600536814011155
13	2/m	1, 2	mP14-V4D3	ICSD-196741			https://doi.org/10.1107/S0021889873008496
13	2/m	1, 2	mP22-LiC6N4	COD-4121256			https://doi.org/10.1021/ja410818e
14	2/m	1	mP104-H15C3N2ClO5	COD-2212127			https://doi.org/10.1107/S1600536807001997
14	2/m	1	mP128-PH9N2O4	COD-2225444			https://doi.org/10.1107/S1600536810009839
14	2/m	1	mP212-Zn4In16S33	COD-4127044		•	https://doi.org/10.1021/jacs.7b12092
14	2/m	1	mP24-GaPS4	COD-2106852			https://doi.org/10.1107/S0567740873005662
14	2/m	1	mP24-SiO2	ICSD-91737	•	•	https://doi.org/10.1180/002646100549436
14	2/m	1	mP24-ZnAs2	COD-2106677			https://doi.org/10.1107/S0567740874002329
14	2/m	1	mP28-Li2SO4	COD-2106816			https://doi.org/10.1107/S0567740873002499
14	2/m	1	mP288-SiO2	COD-1505106		•	https://doi.org/10.1021/jp075934p
14	2/m	1	mP32-Se	ICSD-2718			https://doi.org/10.1107/S0567740872002249
14	2/m	1	mP36-BeP2O6	COD-1007017	•		https://doi.org/10.1107/S0567740877011200
14	2/m	1	mP44-MnP2HO7	COD-1007088			https://doi.org/10.1107/S0567740882010206
14	2/m	1	mP44-RbMoP2O7	COD-1001391			https://doi.org/10.1107/S0108270189000193
14	2/m	1	mP44-Zn5In2Sb4	COD-4302479			https://doi.org/10.1021/ic900302a
14	2/m	1	mP48-CuAgAs2O8	COD-1008183			https://doi.org/10.1107/S0567740882003926
14	2/m	1	mP48-GeS2	COD-2106673			https://doi.org/10.1107/S0567740875006851
14	2/m	1	mP52-AlP3O9	COD-2225399			https://doi.org/10.1107/S1600536810005374
14	2/m	1	mP52-SrGa2Ge2O8	COD-2106904			https://doi.org/10.1107/S0567740876004937
14	2/m	1	mP60-LiPO3	COD-1000148			https://doi.org/10.1016/S0992-4361(98)80006-4
14	2/m	1	mP64-AsH9N2O4	COD-2236302			https://doi.org/10.1107/S1600536812043565
14	2/m	1	mP64-Se	ICSD-36333			https://doi.org/10.1039/DT9800000624
14	2/m	1	mP72-Ag2PS3	COD-2105370			https://doi.org/10.1107/S0567740882003914
14	2/m	1	mP72-BaCdP4O12	COD-1007251			https://doi.org/10.1107/S0567740875007789
14	2/m	1	mP72-EuAgP4O12	COD-2220992			https://doi.org/10.1107/S1600536809004085
14	2/m	1	mP76-Li2HgP4O12	COD-1008008			https://doi.org/10.1107/S0567740876009357
14	2/m	1	mP8-Bi	ICSD-189806			https://doi.org/10.1016/S0022-3697(96)00119-9
14	2/m	1	mP80-SmP5O14	COD-1007239			https://doi.org/10.1107/S0567740874005747
14	2/m	1	mP88-TeMo5O16	COD-1008014			https://doi.org/10.1107/S0567740877007936
14	2/m	1̄, 1	mP18-Ta2CrO6	COD-1001053			https://doi.org/10.1016/0022-4596(72)90116-8
14	2/m	1̄, 1	mP26-MnAg4Sb2S6	COD-2105366			https://doi.org/10.1107/S0567740869003402
14	2/m	1̄, 1	mP58-NiP2H14O12	COD-2238943			https://doi.org/10.1107/S1600536813030717
15	2/m	1	mC16-F	ICSD-16262			https://doi.org/10.1016/0022-4596(70)90074-5
15	2/m	1	mC160-Sn3S7	COD-2102457			https://doi.org/10.1107/S0108768104003878
15	2/m	1	mC192-MoSO6	COD-4324291			https://doi.org/10.1021/ic101455z
15	2/m	1	mC320-CBr4	COD-2106400			https://doi.org/10.1107/S0567740877011844
15	2/m	1	mC384-Al19.2Co12.8P32O128	COD-4101096		•	https://doi.org/10.1021/ja057933l
15	2/m	1	mC448-LiZnPO4	COD-2020237			https://doi.org/10.1107/S0108270189003094
15	2/m	1	mC80-S	ICSD-38263			https://doi.org/10.1515/znb-1983-1204
15	2/m	1̄, 1	mC176-ZnAu2C4N4	COD-4108169			https://doi.org/10.1021/ja801773p
15	2/m	1̄, 1	mC52-Al11Fe2	COD-2101145			https://doi.org/10.1107/S0108768193013096
15	2/m	1̄, 1, 2	mC28-Li2CrCl4	COD-1530131			https://doi.org/10.1016/0022-4596(88)90301-5
15	2/m	1̄, 1, 2	mC432-Na6LiMo11O36	COD-2236884			https://doi.org/10.1107/S1600536812044224
15	2/m	1̄, 1, 2	mC48-P2N5O5	COD-2241203			https://doi.org/10.1107/S205698901501899X
15	2/m	1̄, 1, 2	mC56-Cr2F5	COD-1000420			https://doi.org/10.1016/S0022-4596(05)80315-9
15	2/m	1̄, 1, 2	mC56-FeSeO5	COD-2003025			https://doi.org/10.1107/S0108768198000974
15	2/m	1̄, 1, 2	mC56-MnCrF5	COD-1000158			https://doi.org/10.1107/S0567740877006189
15	2/m	1̄, 1, 2	mC64-VAg3O4	COD-4327235			https://doi.org/10.1021/ic062138+
15	2/m	1, 2	mC104-Ag4P2S7	COD-2105372			https://doi.org/10.1107/S0567740877006360
15	2/m	1, 2	mC1136-Zn14In26S43O	COD-4127045			https://doi.org/10.1021/jacs.7b12092
15	2/m	1, 2	mC128-RbGaS2	COD-2206750			https://doi.org/10.1107/S1600536805024815
15	2/m	1, 2	mC144-LiYbP4O12	COD-2203970			https://doi.org/10.1107/S1600536804017283
15	2/m	1, 2	mC168-SiNi2P4O14	COD-2222402			https://doi.org/10.1107/S1600536809021734
15	2/m	1, 2	mC192-K2In3CuSe6	COD-4313155			https://doi.org/10.1021/ic025936i
15	2/m	1, 2	mC216-H14S2N3O8	COD-1001784			https://doi.org/10.1107/S0108768185002002
15	2/m	1, 2	mC280-H4O	ICSD-14318			https://doi.org/10.1107/S0365110X67001409
15	2/m	1, 2	mC320-DyP5O14	COD-2212470			https://doi.org/10.1107/S1600536807008410
15	2/m	1, 2	mC464-Ga10S19	COD-4113416			https://doi.org/10.1021/ja021274k
15	2/m	1, 2	mC68-Na4Sn3F10	COD-2106810			https://doi.org/10.1107/S0567740870001851
15	2/m	1, 2	mC72-SiO2	ICSD-67669			https://doi.org/10.1127/ejm/4/4/0693
15	2/m	1, 2	mC72-ZnP2O6	COD-1007095			https://doi.org/10.1107/S0108270183009440
15	2/m	1, 2	mC80-ZnSiO3	COD-2106565			https://doi.org/10.1107/S0567740875004463
15	2/m	1̄, 2	mC16-CuO	COD-1011148			https://doi.org/10.1524/zkri.1935.90.1.120
15	2/m	1̄, 2	mC16-CuO	COD-7212242			https://doi.org/10.1039/b922978g
15	2/m	2	mC4-Ga	COD-9011089			https://doi.org/10.1107/S0567740869003360
16	222	1, 2, 222	oP27-U0.75Mo5O16	COD-4030759			https://doi.org/10.1002/chin.199615001
16	222	1, 2, 222	oP84-YbAgH29C26N5O9	COD-7018355			https://doi.org/10.1039/c2dt11772j
16	222	1, 222	oP12-AlPS4	ICSD-15910			https://doi.org/10.1007/BF00631053
17	222	1, 2	oP12-Ag2Se	ICSD-43242			https://doi.org/10.17188/1274791
17	222	1, 2	oP40-Ba8Cu8O19.2	ICSD-80752			https://doi.org/10.1016/0921-4534(94)90765-X
17	222	1, 2	oP40-NaNbO3	ICSD-76432			https://doi.org/10.1107/S0365110X51001768
18	222	1	oP4-Be	ICSD-52706			https://doi.org/10.1088/0305-4608/14/5/002
18	222	1	oP60-P2H6N2O5	ICSD-839			https://doi.org/10.1107/S0567740877004257
18	222	1, 2	oP16-BaS3	ICSD-26765			https://doi.org/10.1524/zkri.1936.94.1.439
18	222	1, 2	oP18-CoTeMoO6	ICSD-93795			https://doi.org/10.1006/jssc.2001.9254
18	222	1, 2	oP24-RbFeF4	ICSD-85500			https://doi.org/10.1002/pssa.2210970208
18	222	1, 2	oP36-Zn2PHO5	ICSD-81313			https://doi.org/10.2465/minerj.17.132
19	222	1	oP168-YbP3O17	COD-2020226			https://doi.org/10.1107/S0108270191010259
19	222	1	oP28-Cu3BiS3	COD-9007578			https://doi.org/10.1107/S0567740873006953
19	222	1	oP48-Ag2PSe3	COD-2105373			https://doi.org/10.1107/S056774087800669X
19	222	1	oP72-S	ICSD-15766			https://doi.org/10.1002/zaac.19744050204
20	222	1, 2	oC104-CeP3O9	COD-2213984			https://doi.org/10.1107/S1600536807020703
20	222	1, 2	oC344-V4Co5P4O14	COD-2237762			https://doi.org/10.1107/S1600536813008507
20	222	1, 2	oC48-H2O	COD-1011063	•		https://doi.org/10.1063/1.1749748
20	222	1, 2	oC48-H2O	ICSD-31683	•		https://doi.org/10.1063/1.1749748
20	222	1, 2	oC48-SiO2	ICSD-15321	•	•	https://doi.org/10.1107/S0365110X67003287
20	222	1, 2	oC52-Rb	ICSD-109013			https://doi.org/10.1103/PhysRevLett.88.155503
20	222	1, 2	oC84-Cs	ICSD-109020			https://doi.org/10.1103/PhysRevLett.87.255502
21	222	1, 2	oC192-SiO2	ICSD-280624			https://doi.org/10.1039/B005225F
21	222	1, 2, 222	oC22-W3O8	ICSD-73719			https://doi.org/10.1107/S0108768193005701
22	222	1, 2, 222	oF448-Sr4.05Ca5.64Cu17Bi0.31O29	COD-2020193			https://doi.org/10.1107/S010827018800784X
22	222	1, 2, 222	oF64-NaAgN2O4	COD-1509469			https://doi.org/10.17188/1267708
23	222	1, 222	oI12-BPS4	ICSD-24618			https://doi.org/10.1515/znb-1963-0117
23	222	1, 222	oI132-Zn0.667Bi25.333O40	ICSD-41969			https://doi.org/10.1016/0022-4596(75)90264-9
24	222	1, 2	oI80-Cd4H24C16.24Br8N23.76O4	COD-7103341			https://doi.org/10.1039/b807320a
24	222	1, 2	oI96-K8Ga8.2Si11.8O51.6	COD-4124090			https://doi.org/10.1021/ja075037z
24	222	1, 2	oI96-Zn2CuC2NCl6	ICSD-110545			https://doi.org/10.1002/anie.199720721
25	mm2	m, mm2	oP56-Fe3O4	ICSD-35002			https://doi.org/10.1107/S0567740882008176
25	mm2	m, mm2	oP8-TiSi	ICSD-20375			https://doi.org/10.17188/1198786
26	mm2	1, m	oP16-Zn3Au5	ICSD-58629			https://doi.org/10.1143/JPSJ.17.1620
26	mm2	1, m	oP24-TlP5	ICSD-15021			https://doi.org/10.3891/acta.chem.scand.25-1327
27	mm2	1	oP144-AlPO4	ICSD-82863			https://doi.org/10.1039/JM9960601831
27	mm2	1, 2	oP98-CdH20C22(N2O)2	COD-4513065			https://doi.org/10.1021/acs.cgd.5b00083
28	mm2	1, 2, m	oP24-Te2Au	ICSD-38213			https://doi.org/10.17188/1195269
28	mm2	2, m	oP12-Ni2Te	ICSD-99272			https://doi.org/10.1016/j.jallcom.2003.12.022
28	mm2	m	oP8-TlF	ICSD-9873			https://doi.org/10.1039/DT9740001907
29	mm2	1	oP104-V2P2O9	COD-1521168			https://doi.org/10.1006/jssc.1999.8364
29	mm2	1	oP88-S	ICSD-61704			https://doi.org/10.1515/znb-1986-0806
30	mm2	1	oP20-CsZn4	ICSD-415892			https://doi.org/10.1016/j.jallcom.2005.11.016
30	mm2	1, 2	oP20-CuSe3Br	ICSD-71309			https://doi.org/10.1143/JPSJ.60.1608
30	mm2	1, 2	oP24-Sr2FeCu(PbO3)2	ICSD-81038			https://doi.org/10.1039/JM9950501163
30	mm2	1, 2	oP32-LiFe(Se2O5)2	ICSD-74299			https://doi.org/10.1007/BF00810018
30	mm2	1, 2	oP48-AgI3O8	ICSD-194399			https://doi.org/10.1021/cm500898q
31	mm2	1, m	oP14-V2O5	ICSD-15984			https://doi.org/10.1524/zkri.1936.95.1.9
31	mm2	1, m	oP16-Cd2GaAgS4	COD-2205826	•	•	https://doi.org/10.1107/S1600536805012341
31	mm2	1, m	oP16-CdCu2GeS4	COD-2107119	•	•	https://doi.org/10.1107/S0567740869003670
31	mm2	1, m	oP16-Li2MnSiO4	COD-2236685		•	https://doi.org/10.1107/S1600536812035040
31	mm2	1, m	oP16-ZnSiCu2S4	COD-2229829	•	•	https://doi.org/10.1107/S1600536811008889
31	mm2	1, m	oP24-BaBe2Si2O7	COD-2236697			https://doi.org/10.1107/S1600536812040457
31	mm2	1, m	oP30-Ag8GeSe6	COD-2105379			https://doi.org/10.1107/S0567740880003032
31	mm2	1, m	oP96-SiO2	ICSD-86207			https://doi.org/10.1021/jp982169t
31	mm2	m	oP12-Te2W	ICSD-14348			https://doi.org/10.1107/S0365110X66000513
31	mm2	m	oP4-SnO	ICSD-20624	•	•	https://doi.org/10.17188/1267079
32	mm2	1	oP68-Eu2(MoO4)3	ICSD-251704			https://doi.org/10.1021/cm503720s
32	mm2	1, 2	oP128-Mo17O47	ICSD-4111			https://doi.org/10.3891/acta.chem.scand.29a-0404
32	mm2	1, 2	oP14-Na2S5	ICSD-430333			https://doi.org/10.1002/chem.201504242
32	mm2	1, 2	oP22-Au2Se2O7	ICSD-37009			https://doi.org/10.1515/znb-1983-0104
32	mm2	1, 2	oP40-ZrPbO3	ICSD-31154			https://doi.org/10.1103/PhysRev.105.849
33	mm2	1	oP12-CdP2	COD-2106966	•		https://doi.org/10.1107/S0567740869005723
33	mm2	1	oP24-AlCuCl4	COD-4322713			https://doi.org/10.1021/ic971148v
33	mm2	1	oP28-LiSNO4	COD-2106903			https://doi.org/10.1107/S0567740869005607
33	mm2	1	oP28-ZnAgPS4	COD-2018856			https://doi.org/10.1107/S0108270185004954
33	mm2	1	oP36-Ga2Sn2S5	COD-2020143			https://doi.org/10.1107/S0108270183006459
33	mm2	1	oP40-Al2Br7N	COD-2106724			https://doi.org/10.1107/S0567740875007200
34	mm2	1	oP144-AlPO4	COD-1521207			https://doi.org/10.1016/S0022-3697(99)00166-3
34	mm2	1, 2	oP56-Ag2WO4	COD-1509984			https://doi.org/10.1016/0025-5408(75)90193-2
34	mm2	1, 2	oP6-CoTe2	ICSD-625405		•	https://doi.org/10.1021/ic50166a018
35	mm2	1, 2, m, mm2	oC192-Ca3Ga4O9	ICSD-100356			https://doi.org/10.1007/BF00911081
35	mm2	1, 2, m, mm2	oC24-CsV2O9	ICSD-85005			https://doi.org/10.1006/jssc.1997.7533
35	mm2	1, 2, m, mm2	oC92-W11O12	ICSD-71912			https://doi.org/10.1107/S0108768191013630
36	mm2	1, m	oC40-Ag5SbS4	COD-9007510			https://doi.org/10.1107/S0567740870002157
36	mm2	1, m	oC40-Ge2N2O	COD-1001224			https://doi.org/10.1107/S0567740879002752
36	mm2	1, m	oC64-Na3VS3O	COD-2203124			https://doi.org/10.1107/S1600536803028939
36	mm2	m	oC12-CuAgS	COD-9011275			https://doi.org/10.1107/S0108768191008340
36	mm2	m	oC12-HgBr2	ICSD-30290			https://doi.org/10.1524/zkri.1932.81.1.152
36	mm2	m	oC24-C	ICSD-28419			https://doi.org/10.1098/rspa.1966.0098
36	mm2	m	oC48-SiP	COD-7229436			https://doi.org/10.1039/C7CE01676J
37	mm2	1	oC56-CaGaBO4	COD-1100046			https://doi.org/10.1016/S0925-8388(01)01416-5
37	mm2	1, 2	oC184-Sb6S2O15	ICSD-341			https://doi.org/10.1107/S0567740876006377
37	mm2	1, 2	oC296-La8Nb7S22	ICSD-40176			https://doi.org/10.1016/0025-5408(90)90062-7
37	mm2	1, 2	oC68-Sr2CaCu2(BiO2)4	COD-2101437			https://doi.org/10.1107/S0108768195007075
37	mm2	1, 2	oC76-Sr8Ca6.8Cu12Bi8.0Pb1.2O40	COD-1525659			https://doi.org/10.1016/S0921-4534(99)00598-5
37	mm2	1, 2	oC84-Sr8Ca6.8Cu12Bi8.0Pb1.2O32F16	COD-1525660			https://doi.org/10.1016/S0921-4534(99)00598-5
38	mm2	1, m, mm2	oA24-Ag5PS4Cl2	COD-1509917			https://doi.org/10.1016/j.solidstatesciences.2006.09.003
38	mm2	1, m, mm2	oA336-SiO2	COD-4110502		•	https://doi.org/10.1021/ja0603599
38	mm2	m, mm2	oA20-KNbO3	ICSD-14363			https://doi.org/10.1107/S0365110X6700129X
38	mm2	m, mm2	oA44-La4Se3O4	COD-2106299			https://doi.org/10.1107/S0567740870004582
39	mm2	1, 2, m	oA64-Bi2TeO5	COD-4319514			https://doi.org/10.1021/ic001224l
39	mm2	1, m	oA40-Ta3S2	COD-1530969			https://doi.org/10.1016/0025-5408(89)90124-4
39	mm2	m	oA8-SnS	ICSD-67442			https://doi.org/10.1107/S0108767388012371
40	mm2	1, 2, m	oA28-AlPbO3	COD-2101306	•		https://doi.org/10.1107/S0108768194011857
40	mm2	2, m	oA16-CrO3	ICSD-38125			https://doi.org/10.17188/1262920
40	mm2	2, m	oA16-Pd3S	ICSD-24347			https://doi.org/10.3891/acta.chem.scand.22-0819
41	mm2	1	oA16-SBr	ICSD-37020			https://doi.org/10.1515/znb-1983-0102
41	mm2	1, 2	oA12-SO2	ICSD-24645	•	•	https://doi.org/10.1107/S0365110X5200109X
41	mm2	1, 2	oA120-K2Hg3Ge2S8	COD-4114009			https://doi.org/10.1021/ja034121l
41	mm2	1, 2	oA16-SrS3	ICSD-23638			https://doi.org/10.1007/BF00595664
41	mm2	1, 2	oA20-Fe2O3	ICSD-430557			https://doi.org/10.1038/ncomms10661
41	mm2	1, 2	oA28-Si2CN4	COD-1526366			https://doi.org/10.1002/anie.199706031
41	mm2	1, 2	oA32-IF7	ICSD-31691			https://doi.org/10.1063/1.1743912
41	mm2	1, 2	oA68-Hf7Ni10	ICSD-638690			https://doi.org/10.1107/S0365110X62002339
42	mm2	1, 2, m, mm2	oF88-Al35.472Cu47.792	ICSD-240196			https://doi.org/10.1016/j.jallcom.2003.12.022
42	mm2	1, m	oF32-Bi3S	ICSD-69495			https://doi.org/10.1016/0379-6779(90)90194-P
43	mm2	1	oF256-SCl	ICSD-37016			https://doi.org/10.1515/znb-1983-0102
43	mm2	1, 2	oF112-Sr3P4	ICSD-38321			https://doi.org/10.1002/zaac.19845100310
43	mm2	1, 2	oF1152-Gd13Fe10C12.02O0.98	COD-4122456			https://doi.org/10.1021/ja505868w
43	mm2	1, 2	oF1440-Na5LiMo9O30	COD-2236683			https://doi.org/10.1107/S1600536812041876
43	mm2	1, 2	oF160-Au2O3	COD-2105390			https://doi.org/10.1107/S0567740879006622
43	mm2	1, 2	oF160-PtF4	ICSD-71579			https://doi.org/10.1002/chin.199245006
43	mm2	1, 2	oF224-P2O5	ICSD-77377			https://doi.org/10.1002/recl.19410600302
43	mm2	1, 2	oF24-Cs2Se	ICSD-41687			https://doi.org/10.1016/0022-5088(80)90029-6
43	mm2	1, 2	oF352-V2Cu2O7	COD-9007585			https://doi.org/10.1107/S0567740873007478
43	mm2	1, 2	oF40-Hf2Al3	ICSD-608101			https://doi.org/10.17188/1201913
43	mm2	1, 2	oF544-Cd7P10	COD-1531018			https://doi.org/10.17188/1204027
43	mm2	1, 2	oF608-Na2Al2Si3O12	COD-4124503			https://doi.org/10.1021/ja0255960
43	mm2	1, 2	oF64-Sm3Ge5	COD-4332826			https://doi.org/10.1021/ic060913f
43	mm2	1, 2	oF72-PrGe2	ICSD-57113			https://doi.org/10.1016/0304-8853(90)90705-U
43	mm2	1, 2	oF96-In2S5	COD-2102385	•	•	https://doi.org/10.1107/S0108768104003878
44	mm2	1, m, mm2	oI108-SiO2	ICSD-281221	•		https://doi.org/10.1021/ja0292400
44	mm2	1, m, mm2	oI32-Zn4Si2H4O10	COD-1100125			https://doi.org/10.1524/zkri.1932.83.1.1
44	mm2	m, mm2	oI18-Ag8S	ICSD-79770			https://doi.org/10.1107/S0108768194008918
44	mm2	m, mm2	oI24-Al9Cu11.5	ICSD-240087			https://doi.org/10.1002/1521-3749(200209)628:9/10<2170::AID-ZAAC2170>3.0.CO;2-K
44	mm2	m, mm2	oI8-AgNO2	COD-2105346			https://doi.org/10.1107/S0567740881007565
44	mm2	m, mm2	oI8-NaO3	ICSD-85587			https://doi.org/10.1039/A708570B
45	mm2	1	oI216-H12C11NClO2	COD-1100220			https://doi.org/10.1002/1521-3765(20010618)7:12<2581::aid-chem25810>3.0.co;2-o
45	mm2	1	oI224-H6C4SN3	COD-8101945			https://doi.org/10.1524/ncrs.2006.221.14.151
45	mm2	1	oI224-MnH12C8O7	COD-2226328			https://doi.org/10.1107/S1600536810019021
45	mm2	1	oI232-SiPH18C6INCl	COD-1100406			https://doi.org/10.1002/zaac.19956210909
46	mm2	1, 2, m	oI36-Ca2Al0.6Fe1.4O5	COD-1000040			https://doi.org/10.1107/S0567740872007733
46	mm2	1, 2, m	oI44-Nb2Ag2O5F2	COD-1509799			http://crystallography-online.com/structure/1509799
47	mmm	m, mm2, mmm	oP21-PrW5O15	ICSD-88766			https://doi.org/10.1006/jssc.1999.8414
47	mmm	mm2, mmm	oP7-Mg2BN2	COD-2100976			https://doi.org/10.1107/S0108768192013533
48	mmm	1, 2, 222	oP24-RbPr(MoO4)2	ICSD-6290			http://icsd.kisti.re.kr/icsd/icsd_view1.jsp?board=icsd&num=2267&pg=144
48	mmm	1̄, 222	oP10-Cd3As2	COD-5910128			https://doi.org/10.1002/jctb.5000504413
49	mmm	2, 222, m	oP14-V4D3	ICSD-42434			https://doi.org/10.1002/pssa.2210150130
49	mmm	2, 222, m	oP14-V4D3	ICSD-42434			https://doi.org/10.1002/pssa.2210150130
50	mmm	1	oP16-C	COD-9012237			https://doi.org/10.1006/jssc.1999.8448
50	mmm	1, 2	oP44-Ca(BO4)2	COD-1528245			https://doi.org/10.1002/zfch.19670070628
50	mmm	1, 2	oP44-U(MoO4)2	COD-1538321			http://icsd.kisti.re.kr/icsd/icsd_view1.jsp?board=icsd&num=9677&pg=616
50	mmm	1, 2, 222	oP24-Ce0.56Y1.44Mg0.4Mn3.6Si0.1As1.9O16	COD-1528742			https://pubs.geoscienceworld.org/msa/ammin/article/52/11-12/1603/542348/crystal-chemistry-of-the-basic-manganese-arsenate
50	mmm	1, 2, 222	oP28-La2NiO4	COD-1000414			https://doi.org/10.1016/0025-5408(86)90163-7
50	mmm	1, 2, 222	oP46-CdH8C10(BrN)2	COD-7216332			https://doi.org/10.1039/b314522k
51	mmm	1, 2, m, mm2	oP222-SiO2	COD-4124489			https://doi.org/10.1021/ja021242x
51	mmm	2/m, m, mm2	oP10-CuGeO3	COD-1520902			https://doi.org/10.1103/PhysRevB.60.9616
51	mmm	2/m, mm2	oP10-Mn3Bi2	ICSD-58806			https://doi.org/10.1002/pssa.2210340218
51	mmm	2/m, mm2	oP8-PrGaCo2	COD-1525483			https://doi.org/10.17188/1204947
51	mmm	mm2	oP2-InSb	ICSD-10021			https://doi.org/10.1063/1.325546
52	mmm	1̄, 1, 2	oP24-Li1.6Sb4H2.4O12	COD-1000142		•	https://doi.org/10.1016/0025-5408(89)90195-5
52	mmm	1̄, 1, 2	oP44-Sr(Ag3O2)2	COD-2002231			https://doi.org/10.1002/zaac.19723930310
52	mmm	1, 2	oP20-Ba4.32Sr3.68Bi12	COD-4304447			https://doi.org/10.1021/ic7019439
52	mmm	1, 2	oP20-Li1.6Sb4O12	COD-9016355			https://doi.org/10.1016/0025-5408(89)90195-5
52	mmm	1, 2	oP20-Li2TiTeO6	COD-1001856		•	https://doi.org/10.1016/0022-4596(89)90292-2
52	mmm	1, 2	oP20-LiSbO3	COD-1000141			https://doi.org/10.1016/0025-5408(89)90195-5
52	mmm	1, 2	oP24-GeAsSe	COD-1524563			https://doi.org/10.1016/0025-5408(81)90095-7
52	mmm	1, 2	oP24-GeAsSe	COD-1524563			https://doi.org/10.17188/1203627
52	mmm	1, 2	oP24-KInBr4	COD-1004072			https://doi.org/10.1107/S0108270184010416
52	mmm	1, 2	oP24-SbO2	COD-1010922			https://doi.org/10.1002/zaac.19382390107
52	mmm	1, 2	oP24-SnWO4	COD-9007595			https://doi.org/10.1107/S0567740874006534
52	mmm	1, 2	oP24-TaBiO4	COD-1532721			https://doi.org/10.1016/S0022-4596(03)00225-1
52	mmm	1, 2	oP24-TaSbO4	COD-1011144			https://doi.org/10.1002/zaac.19382390107
52	mmm	1, 2	oP36-Ba3(GaN2)2	COD-1005032			https://doi.org/10.1107/S0108270195015915
52	mmm	1, 2	oP40-KZrVF7	COD-1532193			https://doi.org/10.1002/1521-3749(200110)627:10<2344::AID-ZAAC2344>3.0.CO;2-B
52	mmm	1, 2	oP44-Ag4Bi2O5	COD-1509869			https://doi.org/10.1002/zaac.19966220325
53	mmm	1, 2, 2/m, m	oP32-HN	COD-4031568			https://doi.org/10.1016/S0022-328X(02)01137-3
53	mmm	1, 2, 2/m, m	oP38-Ca2Al2(SiO4)3	COD-9000153			https://pubs.geoscienceworld.org/msa/ammin/article/52/7-8/974/542293/ordering-of-tetrahedral-aluminum-in-prehnite-ca2
53	mmm	1, 2, m	oP80-CeP5O14	COD-2219773			https://doi.org/10.1107/S1600536808032972
53	mmm	1, 2/m, m	oP30-Cu0.5C12N10	COD-4322472			https://doi.org/10.1021/ic990336d
53	mmm	2, 2/m, m	oP10-Cu(ClO)2	COD-1010979			https://doi.org/10.1524/zkri.1936.94.1.231
53	mmm	2, 2/m, m	oP16-N2	COD-1010271			https://doi.org/10.1524/zkri.1936.94.1.197
53	mmm	2, 2/m, m	oP32-Sr3.936Ca0.54Y1.46Cu5.938Pb4O15.46	COD-1008713			https://doi.org/10.1016/0921-4534(91)90600-4
53	mmm	2, m	oP16-NbFeTe2	COD-1005004			https://doi.org/10.1021/ic00032a024
53	mmm	2/m, m	oP22-Hg3(NCl3)2	COD-1536082			https://doi.org/10.1002/zaac.200390003
54	mmm	1̄, 1, 2	oP24-SiO2	COD-4124082		•	https://doi.org/10.1021/ja037334j
54	mmm	1, 2	oP44-RbFeD4Cl3O2	COD-1524033			https://doi.org/10.17188/1288374
54	mmm	1, 2	oP64-CuH6C2O7	COD-2212227			https://doi.org/10.1107/S1600536806055437
54	mmm	1, 2	oP80-AgAsS6N4(OF3)2	COD-7109176			https://doi.org/10.1039/C39820000790
55	mmm	1, 2, m	oP28-PtPb2O4	COD-1004084			https://doi.org/10.1016/0022-4596(87)90342-2
55	mmm	1, 2, m	oP76-Sm4Mo4O11	COD-4318001			https://doi.org/10.1021/ic011000i
55	mmm	2, m	oP36-Ta4SiTe4	COD-1005046			https://doi.org/10.1021/ic00345a009
55	mmm	2/m, m	oP18-Nd2Cu2O5	COD-1001663			https://doi.org/10.1021/ic00112a020
55	mmm	m	oP16-CuHgSeCl	COD-1001109			https://doi.org/10.1107/S056774088000934X
56	mmm	1̄, 1, 2	oP28-La8Cu4O15.872	COD-1540781			https://doi.org/10.1143/JJAP.27.1132
56	mmm	1, 2	oP84-Li4Re6S11	COD-1008693			https://doi.org/10.1016/0022-5088(85)90417-5
57	mmm	1, 2, m	oP72-RbMo2P3O12	COD-1001350			https://doi.org/10.1107/S0108270187006516
57	mmm	m	oP4-Cs	ICSD-173930			https://doi.org/10.1103/PhysRevB.32.2213
58	mmm	1, 2, 2/m, m	oP76-Sr1.65Al6Pb0.35O11	COD-2239824			https://doi.org/10.1107/S1600536814010216
58	mmm	1, 2, m	oP108-SiO2	ICSD-75475			https://doi.org/10.1021/ja00105a027
58	mmm	1, 2, m	oP24-S	ICSD-26463			https://doi.org/10.1002/zaac.19814760520
58	mmm	1, 2/m, m	oP24-AlH3	COD-4307206			https://doi.org/10.1021/ic0617487
58	mmm	1, 2/m, m	oP56-UNi7B4O16	COD-1001392			https://doi.org/10.1107/S010827018900020X
58	mmm	1, m	oP120-C	ICSD-94500			https://doi.org/10.1134/1.1435745
58	mmm	1, m	oP28-B	ICSD-164658			https://doi.org/10.1103/PhysRevLett.102.185501
58	mmm	2, m	oP40-Ni4Bi4SI	COD-4313822			https://doi.org/10.1021/ic0340332
58	mmm	2/m, m	oP40-Tb3CrSe6	COD-4320891			https://doi.org/10.1021/ic9914802
58	mmm	2/m, m	oP6-As2(Co,Ni,Fe)	COD-2219402	•		https://doi.org/10.1107/S1600536808026688
58	mmm	2/m, m	oP6-CoTe2	COD-1011357		•	https://doi.org/10.1002/zaac.19382390203
58	mmm	2/m, m	oP6-NaO2	COD-4124631		•	https://doi.org/10.1021/ja01117a031
59	mmm	m, mm2	oP16-TcBr3	COD-4103825			https://doi.org/10.1021/ja808597r
59	mmm	mm2	oP4-CuAgTe2	COD-1509294			https://doi.org/10.17188/1204231
59	mmm	mm2	oP4-CuTe	COD-1526237			https://doi.org/10.1007/s007100170036
60	mmm	1	oP80-S	ICSD-15767			https://doi.org/10.1002/zaac.19744050204
60	mmm	1, 2	oP100-Gd2Mo5O18	COD-4318936			https://doi.org/10.1021/ic025697z
60	mmm	1, 2	oP12-SiO2	ICSD-161310			https://doi.org/10.1127/0935-1221/2008/0020-1812
60	mmm	1, 2	oP24-TlAg3S2	COD-1510039			https://doi.org/10.4028/scientific.net/MSF.166-169.683
60	mmm	1, 2	oP60-Ca2Al2Sn2O9	COD-2227193			https://doi.org/10.1107/S1600536810036445
60	mmm	1, 2	oP76-Li2Ti2P3O12	COD-2230975			https://doi.org/10.1107/S1600536811031606
60	mmm	1, 2	oP84-K2Ag6Sn3S10	COD-4311155			https://doi.org/10.1021/ic035474o
61	mmm	1	oP16-ZnAs	COD-4340531			https://doi.org/10.1021/ic501308q
61	mmm	1	oP160-Cs2CdSi5O12	COD-2101198			https://doi.org/10.1107/S0108768194003393
61	mmm	1	oP24-O	ICSD-51500			https://doi.org/10.1016/S1293-2558(00)01131-6
61	mmm	1	oP288-SiO2	COD-7202757			https://doi.org/10.1039/b701689a
61	mmm	1	oP32-CSF2	COD-7228602			https://doi.org/10.1039/C7CE01070B
61	mmm	1	oP72-Al2AgCl5O	COD-2018859			https://doi.org/10.1107/S0108270183007805
61	mmm	1	oP72-Cd4P2I3	COD-1001135	•		https://doi.org/10.1107/S0567740880007157
61	mmm	1	oP72-CdP2O6	COD-1007031			https://doi.org/10.17188/1208319
61	mmm	1	oP80-Mg0.776Co0.224SiO3	COD-2106329			https://doi.org/10.1107/S0567740878004252
61	mmm	1	oP80-MgZnSn2O6	COD-2106567			https://doi.org/10.1107/S0567740875004463
61	mmm	1	oP96-ZnB4O7	COD-2105425			https://doi.org/10.1107/S0567740871002759
62	mmm	1̄, 1, m	oP16-Fe3C	COD-1010936			https://doi.org/10.1524/zkri.1930.74.1.534
62	mmm	1̄, 1, m	oP20-CaTiO3	ICSD-37263			https://doi.org/10.1107/S0108270183008392
62	mmm	1̄, 1, m	oP24-LiClO4	COD-4313930			https://doi.org/10.1021/ic034518q
62	mmm	1̄, 1, m	oP24-MgSO4	COD-2214531			https://doi.org/10.1107/S1600536807036355
62	mmm	1̄, 1, m	oP28-BeAl2O3	COD-2100925			https://doi.org/10.1107/S0108768192011601
62	mmm	1̄, 1, m	oP28-Cd3AsCl3	COD-1001625			https://doi.org/10.1107/S0567740880007145
62	mmm	1̄, 1, m	oP28-Fe2SiO4	COD-1000064			https://doi.org/10.1107/S0567740881003506
62	mmm	1̄, 1, m	oP28-Fe2SiS4	COD-1008006			https://doi.org/10.1107/S056774087600633X
62	mmm	1̄, 1, m	oP44-Te4CO6	COD-4326102	•	•	https://doi.org/10.1021/ic2010375
62	mmm	1̄, 1, m	oP48-FeH4NF4	COD-1000206			https://doi.org/10.1107/S0108270185005005
62	mmm	1̄, 1, m	oP84-Na2Si4Cu3O12	COD-2106535			https://doi.org/10.1107/S0567740876007887
62	mmm	1, m	oP104-NbAg2P2S8	COD-1509676			https://doi.org/10.1016/j.jssc.2008.11.017
62	mmm	1, m	oP144-KMo2P3O12	COD-1001349			https://doi.org/10.1107/S0108270187006516
62	mmm	1, m	oP16-Fe3C	ICSD-16593			https://doi.org/10.1107/S0365110X64003346
62	mmm	1, m	oP280-C	ICSD-75506			https://doi.org/10.1016/0009-2614(94)00450-1
62	mmm	1, m	oP36-Ba3GaS4Cl	COD-4336310			https://doi.org/10.1021/ic401820a
62	mmm	1, m	oP36-Sm5Ge4	ICSD-41707			https://doi.org/10.1107/S0365110X67000453
62	mmm	1, m	oP40-Cr7C3	COD-1009019			https://doi.org/10.17188/1195047
62	mmm	1, m	oP40-KNO3	COD-2013633			https://doi.org/10.1107/S0108270103025277
62	mmm	1, m	oP44-Cu7S4	COD-9007514			https://doi.org/10.1107/S0567740870003370
62	mmm	1, m	oP48-P3N3Cl5F	COD-2107116			https://doi.org/10.1107/S0567740869005127
62	mmm	1, m	oP48-PBr2N	COD-2107245			https://doi.org/10.1107/S0567740870004946
62	mmm	1, m	oP80-YP5O14	COD-2221540			https://doi.org/10.1107/S1600536809007193
62	mmm	1̄, m	oP8-LiGdO2	COD-1008926			https://doi.org/10.3406/bulmi.1963.5654
62	mmm	m	oP12-Co2Si	ICSD-165251			https://doi.org/10.1021/ic980223e
62	mmm	m	oP12-CuAsS	COD-2217766	•	•	https://doi.org/10.1107/S1600536808004492
62	mmm	m	oP12-TiSiNi	ICSD-165253			https://doi.org/10.1021/ic980223e
62	mmm	m	oP24-NaC2N3	COD-6000156			https://doi.org/10.1021/ic991044f
62	mmm	m	oP4-Ca	ICSD-168757		•	https://doi.org/10.1103/PhysRevB.81.140106
62	mmm	m	oP4-Cs	ICSD-173929			https://doi.org/10.1103/PhysRevB.32.2213
62	mmm	m	oP4-N	ICSD-95247			https://doi.org/10.1088/0953-8984/14/2/306
62	mmm	m	oP8-K	ICSD-165996			https://doi.org/10.1103/PhysRevB.80.020101
62	mmm	m	oP8-SiPt	COD-2106969			https://doi.org/10.1107/S0567740873005911
62	mmm	m	oP84-Mg2Co12As7	COD-1531390			https://doi.org/10.1002/1521-3749(200106)627:6<1357::AID-ZAAC1357>3.0.CO;2-Y
63	mmm	1̄, 1, 2, m	oC136-Ag8BiO3	COD-1007165			https://doi.org/10.1016/0025-5408(80)90048-3
63	mmm	1̄, 1, 2/m, m, mm2	oC216-GaH4C8O5	COD-4306786			https://doi.org/10.1021/ic801624v
63	mmm	1, 2, 2/m, m, mm2	oC168-Rb4Cd8Sb9	COD-4315903			https://doi.org/10.1021/ic100360n
63	mmm	1, 2, 2/m, m, mm2	oC60-YBO3	ICSD-100015			https://doi.org/10.1016/0025-5408(77)90142-8
63	mmm	1, 2, m, mm2	oC744-Si12.44Ge39.56N16O118	COD-4107604			https://doi.org/10.1021/ja8002556
63	mmm	1, 2, m, mm2	oC84-La4P9Rh8	COD-4324796			https://doi.org/10.1021/ic102570x
63	mmm	1, m	oC560-C	ICSD-412242			https://doi.org/10.1126/science.293.5530.569d
63	mmm	1, m, mm2	oC672-Si0.91Ge0.09O2	COD-4108798		•	https://doi.org/10.1021/ja806903c
63	mmm	2, 2/m, m, mm2	oC24-MnN	COD-1008303			https://doi.org/10.1016/0038-1098(77)90097-7
63	mmm	2, m, mm2	oC96-BaGa2B2O7	COD-6000028			https://doi.org/10.1006/jssc.2000.8901
63	mmm	2/m, m, mm2	oC20-VCr2C2	COD-1530865			https://doi.org/10.1007/BF00776617
63	mmm	2/m, m, mm2	oC24-CrCoO4	COD-1008104			https://doi.org/10.17188/1193406
63	mmm	2/m, m, mm2	oC24-VInO4	COD-2106117			https://doi.org/10.1107/S0567740880003020
63	mmm	2/m, m, mm2	oC28-CaTl2O4	COD-1000379			https://doi.org/10.1006/jssc.1995.1065
63	mmm	2/m, m, mm2	oC32-Na2ZnGe	COD-2212047			https://doi.org/10.1107/S1600536807003972
63	mmm	2/m, m, mm2	oC32-Ti0.73InFe0.23O2	COD-2106195			https://doi.org/10.1107/S0108768101005432
63	mmm	2/m, mm2	oC12-UPt2	ICSD-105832			https://doi.org/10.1107/S0365110X5900192X
63	mmm	m	oC24-Si	ICSD-291479	•		https://doi.org/10.1038/nmat4140
63	mmm	m, mm2	oC32-Ta3N5	COD-1005006			https://doi.org/10.1107/S0108270191005231
63	mmm	m, mm2	oC40-Ga	ICSD-2795			https://doi.org/10.1107/S0567740872005357
63	mmm	mm2	oC16-Ag3Sb	COD-1510041			https://doi.org/10.17188/1191691
63	mmm	mm2	oC16-AlCu3	ICSD-151216			https://doi.org/10.17188/1189205
63	mmm	mm2	oC16-CeSi2Ni	ICSD-42711			https://doi.org/10.17188/1355367
63	mmm	mm2	oC16-PrTe3	ICSD-170557			https://doi.org/10.1021/ja0505292
63	mmm	mm2	oC32-Mo4O11.2F0.8	COD-2106057			https://doi.org/10.1107/S0567740871001821
63	mmm	mm2	oC4-O	ICSD-92775			https://doi.org/10.1107/S0108768101005432
63	mmm	mm2	oC4-U	COD-4124712	•		https://doi.org/10.1021/ja01291a035
63	mmm	mm2	oC8-CrB	ICSD-44249			https://doi.org/10.1016/0022-4596(87)90285-4
63	mmm	mm2	oC8-InCl	ICSD-2431			https://doi.org/10.1107/S056774087801081X
63	mmm	mm2	oC8-O	COD-2106196			https://doi.org/10.1107/S0108768101005432
63	mmm	mm2	oC8-V0.0625Cr0.9375N	COD-1008016			https://doi.org/10.1107/S0567740877010164
64	mmm	1, 2, 2/m, m	oC104-V2Co3O8	COD-2107151			https://doi.org/10.1107/S0567740873006552
64	mmm	1, 2, m	oC224-Ce2Zn0.25Fe0.75Se2O2	COD-4342929			https://doi.org/10.1021/acs.inorgchem.5b00599
64	mmm	1, 2, m	oC96-HfAg2S3	COD-1509813			https://doi.org/10.1016/0925-8388(94)05054-6
64	mmm	2, 2/m, m	oC20-La2Co3	COD-1524411			https://doi.org/10.1016/0378-4363(85)90261-X
64	mmm	2, m	oC32-NbCoTe2	COD-1005003			https://doi.org/10.1021/ic00032a024
64	mmm	2, m	oC32-Si	ICSD-89414			https://doi.org/10.1103/PhysRevLett.82.1197
64	mmm	2, m	oC32-Sn0.6Bi0.4	ICSD-189782			https://doi.org/10.1103/PhysRevB.67.212105
64	mmm	2, m	oC48-LaSO	COD-1000280			https://doi.org/10.1107/S0108270189013375
64	mmm	m	oC16-Ca	ICSD-162255		•	https://doi.org/10.1103/PhysRevLett.101.095503
64	mmm	m	oC16-I	ICSD-10084			https://doi.org/10.1103/PhysRevB.18.715
64	mmm	m	oC8-Ga	ICSD-43388			https://doi.org/10.1524/zkri.1962.117.4.293
65	mmm	m, mm2, mmm	oC32-BaCu3O4	COD-1522309			https://doi.org/10.1016/S0921-4534(99)00537-7
65	mmm	m, mm2, mmm	oC40-SbN2F7	COD-4316108			https://doi.org/10.1021/ic100471s
65	mmm	mm2	oC16-Dy	ICSD-157920			https://doi.org/10.1103/PhysRevB.75.064109
65	mmm	mm2	oC16-VIr	ICSD-104590			https://doi.org/10.1107/S0365110X65002566
65	mmm	mm2	oC8-C	ICSD-188336	•		https://doi.org/10.1007/s10910-012-0030-x
65	mmm	mmm	oC4-Ba	ICSD-89237			https://doi.org/10.1016/S0921-4534(99)00518-3
66	mmm	1, 2, 2/m, 222, m	oC64-ThI3	COD-1008186			https://doi.org/10.1002/ange.19820940731
66	mmm	1, 2, 2/m, m	oC52-Sr2MnBiPbO6	COD-1008677			https://doi.org/10.1016/0038-1098(94)90448-0
66	mmm	1, 2, 2/m, m	oC68-Sr2CaCu2(BiO4)2	COD-1000285			https://doi.org/10.1142/S0217984988000060
66	mmm	1, 2, 2/m, m	oC76-Sr8Ca4Cu8Bi8O36.304	COD-1540940			https://doi.org/10.1016/0921-4534(89)90279-7
67	mmm	2, 2/m, mm2	oC40-Pb2O3	ICSD-36295		•	https://doi.org/10.17188/1195107
67	mmm	222, mm2	oC16-BaCoS2	COD-2020225			https://doi.org/10.1107/S0108270194003707
68	mmm	1, 2, 222	oC216-LuB4Rh4	COD-2105424			https://doi.org/10.1107/S0567740882002490
68	mmm	1, 222	oC20-Sn4Au	ICSD-612348			https://doi.org/10.1016/0022-5088(81)90101-6
68	mmm	1, 222	oC20-Sn4Pt	COD-1522862			https://doi.org/10.17188/1195791
69	mmm	1, 2, 2/m, m, mm2	oF456-SO2	COD-4101528			https://doi.org/10.1021/ja061206o
69	mmm	1, 2, 2/m, m, mm2	oF456-SO2	COD-4101528			https://doi.org/10.1021/ja061206o
69	mmm	1, 222, m, mm2	oF432-SiO2	COD-4124531			https://doi.org/10.1021/ja031981t
69	mmm	1, 222, m, mm2	oF96-Cs2UPd3Se6	COD-2229261			https://doi.org/10.1107/S1600536810053924
69	mmm	222, mm2, mmm	oF20-BaFe2As2	COD-4123009			https://doi.org/10.1021/ja509907r
69	mmm	mm2	oF8-BN	ICSD-20946	•		https://doi.org/10.17188/1284111
69	mmm	mm2, mmm	oF12-CuO2	ICSD-150886			https://doi.org/10.1103/PhysRevB.62.11667
69	mmm	mm2, mmm	oF12-TiSi2	COD-1009012		•	https://doi.org/10.1557/PROC-481-605
69	mmm	mm2, mmm	oF24-EuS	ICSD-89239			https://doi.org/10.1006/jssc.1999.8158
69	mmm	mmm	oF4-I	ICSD-151434			https://doi.org/10.1080/00150190490462496
70	mmm	1	oF128-S	ICSD-27840			https://doi.org/10.1063/1.1749557
70	mmm	1, 2	oF160-UP2S7	COD-4335397			https://doi.org/10.1021/ic400942r
70	mmm	1, 2	oF608-ScC12O6	COD-4326808		•	https://doi.org/10.1021/ic201387d
70	mmm	1, 2	oF80-Yb2Se3	COD-9007953			https://doi.org/10.1107/S1600536803013242
70	mmm	1̄, 2	oF48-LiAuS	COD-4319429			https://doi.org/10.1021/ic001275i
70	mmm	1, 2, 222	oF104-U2GeO10	COD-2106549			https://doi.org/10.1107/S0567740875004670
70	mmm	1, 2, 222	oF224-NaLaGa4Se8	COD-4304490			https://doi.org/10.1021/ic701986j
70	mmm	1, 2, 222	oF72-K2Ni3S4	COD-1005023			https://doi.org/10.1016/0925-8388(95)02064-0
70	mmm	1, 2, 222	oF88-BaBe2B2O6	COD-4331429			https://doi.org/10.1021/ic00084a038
70	mmm	1, 222	oF48-TbAsO4	COD-2106430			https://doi.org/10.1107/S0567740879004210
70	mmm	1, 222	oF72-RbC8	COD-1530240			https://doi.org/10.17188/1274623
70	mmm	2	oF16-Rb	ICSD-248070	•		https://doi.org/10.1107/S0108768109053312
70	mmm	2	oF48-TiBi2	COD-2241797			https://doi.org/10.1107/S2056989016012391
70	mmm	222	oF8-Pu	ICSD-44866		•	https://doi.org/10.1107/S0365110X55001357
71	mmm	1̄, 1, m, mm2	oI216-SiO2	ICSD-65497			https://doi.org/10.1016/0144-2449(87)90012-1
71	mmm	1, m	oI120-C	ICSD-96620		•	https://doi.org/10.1016/S0009-2614(02)00827-8
71	mmm	1, m	oI800-U4O21	COD-4106273			https://doi.org/10.1021/ja2013449
71	mmm	1, m, mm2	oI784-Si32O65F	COD-1517963			https://doi.org/10.1039/C4SC02577F
71	mmm	m, mm2, mmm	oI16-CeAl5Ni2	COD-1523900			https://doi.org/10.1143/JPSJ.63.2349
71	mmm	m, mm2, mmm	oI28-KHg2	COD-6000171			https://doi.org/10.1006/jssc.1999.8569
71	mmm	m, mm2, mmm	oI28-Sr3In11	COD-4312555			https://doi.org/10.1021/ic0301829
71	mmm	m, mmm	oI10-CrB4	COD-4326766			https://doi.org/10.1021/ic2018083
71	mmm	mm2, mmm	oI10-Li2CuO2	COD-1006073			https://doi.org/10.1016/0038-1098(90)90934-4
71	mmm	mm2, mmm	oI6-Si2Re	ICSD-38274			https://doi.org/10.1016/0022-5088(83)90233-3
71	mmm	mmm	oI2-I	ICSD-109039			https://doi.org/10.1103/PhysRevLett.45.1881
71	mmm	mmm	oI2-Sn	ICSD-236703		•	https://doi.org/10.1103/PhysRevB.88.104104
72	mmm	1̄, 1, 2, 2/m	oI88-H7O4	ICSD-27844			https://doi.org/10.1063/1.1749832
72	mmm	2, 2/m, 222, m	oI48-Li3AuS2	COD-4319430			https://doi.org/10.1021/ic001275i
72	mmm	2, 2/m, 222, m	oI48-Na3AgO2	COD-1509475			https://doi.org/10.1002/zaac.19824850109
72	mmm	2, 222, m	oI44-Sc2Nb4Sn5	COD-4328403			https://doi.org/10.1021/ic202414h
72	mmm	2/m, 222, m	oI16-AgN3	COD-1010308			https://doi.org/10.3406/bulmi.1935.4382
72	mmm	222, m	oI12-SiO2	ICSD-25632		•	https://doi.org/10.1002/zaac.19542760110
72	mmm	222, m	oI40-Ba2ZnAs2	COD-4315625			https://doi.org/10.1021/ic100296x
72	mmm	222, m	oI40-Cs2SnAs2	COD-1008524			https://doi.org/10.1016/0022-5088(91)90355-8
73	mmm	1, 2	oI48-KAgCO3	COD-8101390			https://doi.org/10.1515/ncrs-2000-0405
73	mmm	1, 2	oI96-BiPS4	COD-2106745			https://doi.org/10.1107/S0567740875006723
73	mmm	1, 2	oI96-SbIF10	COD-4318956			https://doi.org/10.1021/ic025900q
73	mmm	1, 2	oI96-SiO2	COD-4124065			https://doi.org/10.1021/ja037334j
74	mmm	1, 2, 2/m, m, mm2	oI208-Na2YSi2O6	COD-2101349			https://doi.org/10.1107/S0108768194014096
74	mmm	1, 2, 2/m, m, mm2	oI296-Al2SiNi3O8	COD-2106984			https://doi.org/10.1107/S0567740881003725
74	mmm	1, 2, 2/m, m, mm2	oI76-Mn3P3PbO12	COD-2238130			https://doi.org/10.1107/S1600536813016504
74	mmm	1, 2, 2/m, m, mm2	oI96-Li2P2PdO7	COD-1000333			https://doi.org/10.1002/chin.199228007
74	mmm	1, 2/m, m, mm2	oI44-Na2MgAlF7	ICSD-33511			https://doi.org/10.1016/0022-4596(82)90231-6
74	mmm	2, 2/m, m, mm2	oI36-K3InAu5	COD-4302643			https://doi.org/10.1021/ic9004856
74	mmm	2/m, m	oI32-Li2FeCl4	COD-1530130			https://doi.org/10.1016/0022-4596(88)90040-0
74	mmm	2/m, m, mm2	oI28-LiVCuO4	COD-1000251			https://doi.org/10.1107/S0108270189001551
74	mmm	m, mm2	oI12-TbGaNi	COD-1522175			https://doi.org/10.1016/0304-8853(89)90245-X
74	mmm	m, mm2	oI24-KHg2	ICSD-104303			https://doi.org/10.1107/S0365110X55002168
74	mmm	mm2	oI4-HgO	ICSD-16627	•		https://doi.org/10.1107/S0365110X56000772
75	4	1, 2, 4	tP120-NbTe4	ICSD-75320			https://doi.org/10.1107/S0108768194005161
75	4	1, 2, 4	tP42-V4.08P1.92H16N4O16	COD-1000480			https://doi.org/10.1006/jssc.1996.0093
75	4	1, 2, 4	tP72-Ce2Te7	ICSD-90382			https://doi.org/10.1016/S0925-8388(00)00799-4
75	4	1, 4	tP76-La5(BC3)2	COD-1541811			https://doi.org/10.1016/0022-5088(83)90520-9
76	4	1	tP112-B5H9	ICSD-88519			https://doi.org/10.1016/S0022-2860(99)00050-2
76	4	1	tP192-ScB15	ICSD-174242			https://freidok.uni-freiburg.de/fedora/objects/freidok:7174/datastreams/FILE1/content
76	4	1	tP208-Cs4Ge9	ICSD-406486			https://doi.org/10.1002/anie.199717541
76	4	1	tP40-Cs3P7	ICSD-62259			https://doi.org/10.1002/zaac.19875520907
77	4	1	tP48-D2S	ICSD-27034			https://doi.org/10.1038/224905b0
77	4	1, 2	tP22-CaB2D8	ICSD-160980			https://doi.org/10.1021/jp800435z
78	4	1	tP196-B	ICSD-47169			https://doi.org/10.1016/0022-4596(79)90080-X
78	4	1	tP52-LaH3CSO7	COD-4331350			https://doi.org/10.1021/ic302134m
78	4	1	tP72-C15BrO2	COD-2103791			https://doi.org/10.1107/S0108768102022668
78	4	1	tP80-H8C9SN2	COD-2008451			https://doi.org/10.1107/S0108270199001961
79	4	1, 2, 4	tI32-TaD	ICSD-43538			https://doi.org/10.1063/1.1732224
79	4	1, 2, 4	tI40-Cr4AgBiO14	COD-2105339		•	https://doi.org/10.1107/S0567740880006024
80	4	1	tI224-Ag3BiO3	COD-1509921			https://doi.org/10.1002/zaac.19936190821
80	4	1	tI48-NbO2	ICSD-35181			https://doi.org/10.1515/znb-1982-1101
80	4	1, 2	tI144-In1.5Ag1.5Mo3O12	COD-1509600			http://crystallography-online.com/structure/1509600
80	4	1, 2	tI208-Ce9Ge17	ICSD-106392			https://doi.org/10.1016/0022-5088(90)90289-V
81	4̄	4̄, 1, 2	tP12-Ga0.71B0.29PO4	COD-2224852	•	•	https://doi.org/10.1107/S1600536810000358
81	4̄	4̄, 1, 2	tP12-PNO	ICSD-68681	•	•	https://doi.org/10.1002/chin.199030021
82	4̄	1	tI128-Na4Be12Si4O4	COD-4103446			https://doi.org/10.1021/ja106313p
82	4̄	1	tI64-Ni0.325Mo2.675P	COD-1526195			https://doi.org/10.1006/jssc.2001.9210
82	4̄	4̄, 1	tI12-BPO4	COD-1010299	•	•	https://doi.org/10.17188/1207092
82	4̄	4̄, 1	tI12-InPS4	COD-2106498	•	•	https://doi.org/10.1107/S0567740878005002
82	4̄	4̄, 1	tI14-Hg2GeSe4	COD-2205173		•	https://doi.org/10.1107/S1600536804034105
82	4̄	4̄, 1	tI24-Cr2AgBiO8	COD-2105338			https://doi.org/10.1107/S0567740879009754
82	4̄	4̄, 1	tI36-VAg3HgO4	COD-4308657			https://doi.org/10.1021/ic0484912
82	4̄	4̄, 1	tI56-ZnCdC4Se4N4	COD-2208502			https://doi.org/10.1107/S1600536806008610
83	4/m	1, 2, 4, 4/m, m	tP60-ZnNiH36(C8N3)2	COD-2101165			https://doi.org/10.1107/S0108768193013539
83	4/m	2/m, 4/m, m	tP20-V3As2	COD-1529103			https://doi.org/10.17188/1264734
83	4/m	2/m, 4/m, m	tP24-Ca7Ni4Sn13	COD-1528162			https://doi.org/10.1016/0022-5088(91)90020-5
83	4/m	4/m, m	tP10-Pt(NCl)2	COD-1010208			https://doi.org/10.1039/JR9320002527
83	4/m	4/m, m	tP23-BaLa4CoCu4O12.9	COD-1531074			https://doi.org/10.1016/S0022-4596(02)00019-1
83	4/m	4/m, m	tP23-Sr4.5La0.5Mn5O13	COD-4001119			https://doi.org/10.1021/cm703139c
84	4/m	4̄, 1, 2/m, m	tP16-PdS	COD-1011155			https://doi.org/10.1524/zkri.1937.96.1.203
84	4/m	4̄, 1, 2/m, m	tP16-PdS	COD-9013399			https://doi.org/10.1107/S0108270185009623
84	4/m	m	tP4-S	ICSD-17012			https://doi.org/10.1143/JPSJ.19.328
85	4/m	1, 4	tP36-PuUC8NO25	COD-4334605			https://doi.org/10.1021/ic302587t
85	4/m	1, 4	tP38-La9(SbO)5	COD-1536190			https://doi.org/10.1002/zaac.200400228
85	4/m	4̄, 1, 4	tP14-NbPO5	COD-1517720			https://doi.org/10.1002/zaac.19926070119
85	4/m	4̄, 1, 4	tP24-AsCl2F3	COD-1538500			https://doi.org/10.1002/zaac.19713800109
85	4/m	4̄, 1, 4	tP24-PCl5	COD-1538496			https://doi.org/10.1002/zaac.19713800110
85	4/m	4̄, 1, 4	tP24-SbP(Cl2F3)2	COD-2000605			https://doi.org/10.1107/S0108270192001173
85	4/m	4̄, 1, 4	tP30-Sr10I3Br17	COD-1535439			https://doi.org/10.1016/0022-4596(83)90155-X
85	4/m	4̄, 1, 4	tP30-SrBr2	COD-1535424			https://doi.org/10.1016/0022-4596(83)90155-X
85	4/m	4̄, 1, 4	tP32-Gd2ReO5	COD-1521237			https://doi.org/10.1006/jssc.1999.8237
85	4/m	4̄, 1, 4	tP82-U2CuAs2(H4O5)4	COD-9004740			https://doi.org/10.2113/gscanmin.41.2.489
86	4/m	1	tP32-Tm3Sb	COD-4307472			https://doi.org/10.1021/ic0619409
86	4/m	1̄, 4̄, 1, 2	tP200-U3O7	ICSD-241894			https://doi.org/10.1021/acs.inorgchem.6b00127
87	4/m	1̄, 1, 4/m, m	tI100-Ga40.88Mo8S0.86	COD-2020350			https://doi.org/10.1107/S0108270189000041
87	4/m	1, m	tI912-U2P2CO14	COD-4103091			https://doi.org/10.1021/ja1048219
87	4/m	4̄, 1, 4, 4/m, m	tI266-Cu7Mo28N2O96	COD-7223491			https://doi.org/10.1039/C5CE02213D
87	4/m	4̄, 1, 4, 4/m, m	tI58-K3Ag10Sb4S12	COD-4314705			https://doi.org/10.1021/ic902084u
87	4/m	4̄, 1, 4, 4/m, m	tI58-MgHg22N6	COD-4123922			https://doi.org/10.1021/ja000960l
87	4/m	4̄, 4/m, m	tI144-Nb9V2O25	COD-2239348			https://doi.org/10.1107/S1600536814007831
87	4/m	4̄, 4/m, m	tI60-Ba4Fe2S4I5	COD-4303995			https://doi.org/10.1021/ic701085c
87	4/m	4/m, m	tI36-RbNaCd3O4	COD-2210809			https://doi.org/10.1107/S1600536806034489
87	4/m	4/m, m	tI52-Nb5P4Pd4	COD-6000047			https://doi.org/10.1021/ic0006551
87	4/m	m	tI32-TcCl	COD-4106242			https://doi.org/10.1021/ja201788m
88	4/m	1	tI192-InSeI	COD-1525203			https://doi.org/10.1016/0025-5408(80)90008-2
88	4/m	1	tI192-NbO2	ICSD-96			https://doi.org/10.1107/S0567740876005876
88	4/m	1̄, 1	tI32-AgO	COD-1509487			https://doi.org/10.1016/0022-4596(86)90057-5
88	4/m	4̄, 1	tI136-NpP4S12	COD-4326411			https://doi.org/10.1021/ic201493w
88	4/m	4̄, 1	tI24-CaEuMoO	COD-4344204			https://doi.org/10.1021/ic5015412
88	4/m	4̄, 1	tI24-KRuO4	COD-1008130			https://doi.org/10.1021/ja01641a072
88	4/m	4̄, 1	tI24-NaDyW2O8	COD-2224800			https://doi.org/10.1107/S1600536809052271
88	4/m	4̄, 1	tI24-NaErMo2O8	COD-2225831			https://doi.org/10.1107/S160053681001264X
90	422	1, 222, 4	tP18-K2SnBr6	COD-1010449			https://doi.org/10.1524/zkri.1939.100.1.265
90	422	1, 222, 4	tP54-BaVCu4P4O17	COD-2002840			https://doi.org/10.1002/zaac.19976231103
91	422	1, 2	tP28-Mg(FeO2)2	COD-9010293		•	https://doi.org/10.2138/am.2007.2485
91	422	1, 2	tP28-Mg2TiO4	COD-9011260			https://doi.org/10.1107/S010876818900786X
91	422	1, 2	tP76-GdH3(C3O2)3	COD-7206531			https://doi.org/10.1039/c1ce05468f
92	422	1	tP16-HO	ICSD-41532	•	•	https://doi.org/10.1021/ja00524a012
92	422	1	tP8-Ca	ICSD-162253		•	https://doi.org/10.1103/PhysRevLett.101.095503
92	422	1	tP8-O	ICSD-30602		•	https://doi.org/10.1107/S0365110X51000039
92	422	1	tP96-WI3	ICSD-429822			https://doi.org/10.1002/anie.201509084
92	422	1, 2	tP12-SiO2	ICSD-34928	•	•	https://doi.org/10.1524/zkri.1973.138.jg.274
92	422	1, 2	tP192-In5Br7	ICSD-410107			https://doi.org/10.1002/(SICI)1521-3749(199904)625:4<577::AID-ZAAC577>3.0.CO;2-B
92	422	1, 2	tP20-MgAs4	ICSD-1079			https://doi.org/10.1107/S0567740877007791
92	422	1, 2	tP20-UB4	COD-4123979	•	•	https://doi.org/10.1021/ic50118a027
92	422	1, 2	tP216-Mg5B22	ICSD-174241			https://freidok.uni-freiburg.de/fedora/objects/freidok:7174/datastreams/FILE1/content
92	422	1, 2	tP36-H2O	ICSD-64771	•		https://doi.org/10.1107/S0567740868004231
92	422	1, 2	tP36-Zr5Si4	ICSD-20357			https://doi.org/10.17188/1189346
92	422	1, 2	tP76-Ni11As8	ICSD-34853			https://pubs.geoscienceworld.org/msa/ammin/article/58/3-4_Part_1/203/542772/the-crystal-structure-of-maucherite-ni11as8
92	422	1, 2	tP80-Y3Ni2	ICSD-1287			https://doi.org/10.1107/S0567740877011091
94	422	1, 2	tP68-ZnH2C7NO6	COD-4110802		•	https://doi.org/10.1021/ja060946u
94	422	1, 222	tP90-ThP4H24(CS)8	COD-2003011			https://doi.org/10.1107/S0108768198010398
95	422	1, 2	tP28-Ta0.6Ti3.4Zn7.7O16	COD-1544569		•	https://doi.org/10.2109/jcersj2.115.780
95	422	1, 2	tP28-TiMn2O4	COD-1008093			https://doi.org/10.1016/0038-1098(68)90102-6
95	422	1, 2	tP28-TiZn2O4	COD-1544334		•	https://doi.org/10.1006/jssc.1994.1389
95	422	1, 2	tP76-DyH3(C3O2)3	COD-7109712			https://doi.org/10.1039/c3cc43747g
95	422	1, 2	tP80-Ca2AsH4F13	COD-1535562			https://doi.org/10.1016/j.jfluchem.2005.03.025
96	422	1	tP24-CdP2	ICSD-16500			https://doi.org/10.17188/1188589
96	422	1, 2	tP12-Ge	ICSD-16570			https://doi.org/10.1107/S0365110X64001840
97	422	1, 2, 222	tI52-AlSi5(CO6)2	ICSD-56296			http://icsd.kisti.re.kr/icsd/icsd_view1.jsp?board=icsd&num=64773&pg=4190
97	422	1, 2, 222, 422	tI62-Ca2Th(Si2O5)4	ICSD-64745			https://doi.org/10.17188/1268860
97	422	1, 222, 4	tI44-Ta2Se8I	ICSD-35190			https://doi.org/10.1107/S0567740882010176
97	422	1, 4, 422	tI22-Sr(AuO4)2	ICSD-60010			https://doi.org/10.1107/S0108270184009501
98	422	1, 2	tI184-Cu2H5(C4N3)3	COD-1545269			https://doi.org/10.1039/C7FD00017K
98	422	1, 2	tI184-Nb6SeCl13O3	COD-4030714			https://doi.org/10.1002/chin.199515029
98	422	1, 2, 222	tI116-CdH10C12(NO2)2	COD-2221414			https://doi.org/10.1107/S1600536809009969
99	4mm	4mm, m, mm2	tP9-CuPb2(ClO2)2	COD-8103672			https://doi.org/10.1524/zkri.1971.134.16.69
99	4mm	4mm, mm2	tP5-BaTiO3	COD-1525437		•	https://doi.org/10.1016/0025-5408(81)90113-6
99	4mm	4mm, mm2	tP5-KNbO3	ICSD-9535		•	https://doi.org/10.1088/0022-3719/6/6/020
99	4mm	4mm, mm2	tP6-SnCI3N	COD-4335632			https://doi.org/10.1021/ic401215x
100	4mm	1, 4, m, mm2	tP26-Ba2Ti(SiO4)2	COD-1007234			https://doi.org/10.17188/1277603
100	4mm	1, 4, m, mm2	tP40-La3Si6N11	COD-2239525			https://doi.org/10.1107/S1600536814009234
100	4mm	1, 4, m, mm2	tP46-Ba3Nb4CoO15	COD-2101585			https://doi.org/10.1107/S0108768196004594
100	4mm	4, m, mm2	tP18-Ba2Nd2Cu2B1.88O9.76	COD-1511387			https://doi.org/10.1016/S0921-4534(99)00521-3
101	4mm	1, 2, m	tP112-Cu2H12C7S3N4	ICSD-110101			https://doi.org/10.1016/j.solidstatesciences.2004.11.028
101	4mm	1, m, mm2	tP32-Mg23.84Ni4.64Sn3.52	ICSD-99208			https://doi.org/10.1016/j.jallcom.2003.09.142
101	4mm	1, m, mm2	tP80-Yb3Ge13Pt4	ICSD-184755			https://doi.org/10.1039/C2DT30339F
102	4mm	1, 2, m, mm2	tP72-Ba8.0004Al4B16Cl4O36	COD-1528334			https://doi.org/10.1016/j.solidstatesciences.2007.02.005
102	4mm	1, m, mm2	tP30-U	COD-2310501			https://doi.org/10.1107/S0365110X51001380
102	4mm	1, m, mm2	tP30-U	ICSD-9140			https://doi.org/10.1107/S0567740871004722
102	4mm	m, mm2	tP16-TiTeO6	COD-9016373			https://doi.org/10.1002/chin.199228025
103	4mm	1, 2, 4	tP72-V(SeO3)2	ICSD-2354			https://doi.org/10.1107/S0567740874008260
103	4mm	1, 2, 4	tP72-V3Se2O8	COD-2101589			https://doi.org/10.1107/S0108768196004594
103	4mm	1, 4	tP10-TaTe4	ICSD-62050			https://doi.org/10.1107/S0108768187097805
104	4mm	1, 4	tP112-GdCu4H4C5(NO14)2	ICSD-238324			https://doi.org/10.1002/zaac.201400433
104	4mm	1, 4	tP28-Ba5In4Bi5	ICSD-54853			https://doi.org/10.17188/1205633
104	4mm	1, 4	tP36-Sr4LiSi4N8F	ICSD-432269	•		https://doi.org/10.1002/ejic.201601386
105	4mm	1, m, mm2	tP20-Ba(GeP)2	COD-7222662			https://doi.org/10.1515/znb-1981-0403
105	4mm	1, m, mm2	tP20-Ba2Ge2As	COD-2101579			https://doi.org/10.1107/S0108768196004594
105	4mm	1, m, mm2	tP26-Mg(ClO5)2	COD-9007818		•	https://doi.org/10.1107/S010827019000066X
105	4mm	1, m, mm2	tP28-Sr6Cu3N5	COD-1005039			https://doi.org/10.1016/S0925-8388(96)02811-3
106	4mm	1	tP64-NaZn(HO)3	ICSD-61205			https://doi.org/10.1002/zaac.19865360516
106	4mm	1, 2	tP28-Cu(SbO2)2	ICSD-190731			https://doi.org/10.1007/s10853-014-8063-0
106	4mm	1, 2	tP92-K10.8Mn10.8Fe9.2F60	ICSD-30524			https://doi.org/10.1107/S0567740879002491
107	4mm	4mm, m, mm2	tI48-Na5Co2S5	COD-1530171			https://doi.org/10.1016/0022-5088(84)90287-X
107	4mm	4mm, m, mm2	tI60-K2MgO2	COD-2101594	•		https://doi.org/10.1107/S0108768196004594
108	4mm	1, 4, m	tI28-Bi2PdO4	COD-2002219			https://doi.org/10.1515/znb-1976-1228
108	4mm	1, 4, m	tI56-VZn2P2O9	COD-1545314			https://doi.org/10.1016/0022-4596(91)90145-8
109	4mm	1, m, mm2	tI152-Rb2VSi4O12	COD-4318319			https://doi.org/10.1021/ic020187q
109	4mm	m, mm2	tI20-Ga2TeSe2	COD-1537889		•	https://doi.org/10.17188/1202536
110	4mm	1	tI352-BeB2H8	COD-4343675			https://doi.org/10.1021/ic50110a033
110	4mm	1, 2	tI208-SrVNiO4	COD-2101598			https://doi.org/10.1107/S0108768196004594
111	4̄2m	4̄2m, 1, m	tP22-LiY(BH4)4	ICSD-239762			https://doi.org/10.1039/C6TA02761J
111	4̄2m	4̄2m, 222, m	tP7-Cu2HgI4	COD-1010460	•	•	https://doi.org/10.1524/zkri.1931.80.1.190
112	4̄2m	1, 222	tP12-AlPS4	ICSD-428184			https://doi.org/10.1002/zaac.201400385
112	4̄2m	4̄, 1, 2, 222	tP16-FeCuSe2	ICSD-656334		•	https://doi.org/10.1007/BF02398194
112	4̄2m	4̄, 1, 222	tP12-AlCuBr4	COD-4322712		•	https://doi.org/10.1021/ic971148v
113	4̄2m	1, m, mm2	tP22-Ta	ICSD-54206			https://doi.org/10.1107/S0108768103009005
113	4̄2m	1, m, mm2	tP30-Ta	ICSD-96594			https://doi.org/10.1107/S0108768103009005
113	4̄2m	4̄, 1, m	tP30-Sr2P6Rh7	COD-1522252			https://doi.org/10.1002/(SICI)1521-3749(199909)625:9<1486::AID-ZAAC1486>3.0.CO;2-K
113	4̄2m	4̄, 1, m, mm2	tP24-Ca1.033La0.967Ga3O7	COD-4329293			https://doi.org/10.1021/ic300585t
113	4̄2m	4̄, 1, m, mm2	tP24-Ca2MgSi2O7	COD-2106179			https://doi.org/10.1107/S0108768101014495
113	4̄2m	4̄, 1, m, mm2	tP40-BNF8	COD-4331444			https://doi.org/10.1021/ic00287a016
113	4̄2m	4̄, m	tP10-Cu3Se2	COD-4105296			https://doi.org/10.1021/ja905730n
114	4̄2m	1	tP32-SeO3	COD-4339993			https://doi.org/10.1021/ic500137z
114	4̄2m	1, 2	tP120-Eu4C2N4F5	COD-4325473			https://doi.org/10.1021/ic102556u
114	4̄2m	4̄, 1	tP10-Pd4S	ICSD-648748		•	https://doi.org/10.3891/acta.chem.scand.10-1440
114	4̄2m	4̄, 1, 2	tP104-Na7Al4P9O32	COD-2232490			https://doi.org/10.1107/S1600536811041729
114	4̄2m	4̄, 1, 2	tP38-D10SO8	COD-2107424	•		https://doi.org/10.1107/S056774087200487X
115	4̄2m	2, m, mm2	tP12-HgI2	COD-2106759			https://doi.org/10.1107/S010876810201618X
115	4̄2m	4̄2m, 1, m	tP29-V8P21	ICSD-83			https://doi.org/10.1107/S0567740876005645
115	4̄2m	4̄2m, 2, m, mm2	tP34-Fe9Cu9S16	COD-9011145			https://doi.org/10.1107/S0567740873006710
116	4̄2m	4̄, 1, 2, 222	tP16-KBiF6	COD-1537394			https://doi.org/10.1002/zaac.19713840103
116	4̄2m	4̄, 1, 2, 222	tP16-KNbF6	COD-2310528			https://doi.org/10.1107/S0365110X58000220
116	4̄2m	4̄, 1, 2, 222	tP20-Si3Os2	COD-1531876			https://doi.org/10.1002/1521-3951(200205)231:1<171::AID-PSSB171>3.0.CO;2-0
116	4̄2m	4̄, 1, 2, 222	tP44-Mn4Si7	COD-1530134			https://doi.org/10.1007/978-1-4684-8682-7_1
117	4̄2m	4̄, 1, 2, 222	tP20-Bi2O3	COD-1010312			https://doi.org/10.6028/jres.068A.020
118	4̄2m	1	tP64-HC	COD-2106000			https://doi.org/10.1107/S2052520614026080
118	4̄2m	1, 2	tP24-SiO2	COD-4124053		•	https://doi.org/10.1021/ja037334j
118	4̄2m	1, 2	tP76-H10C5(NO)2	COD-2202651			https://doi.org/10.1107/S1600536803021731
118	4̄2m	4̄, 1, 2, 222	tP32-Ga5Ir3	COD-1523046			https://doi.org/10.1007/BF00902353
119	4̄2m	1, 2, m	tI192-GeS2	COD-4123673			https://doi.org/10.1021/jacs.5b03550
119	4̄2m	1, 2, m	tI280-In12Te23	COD-4334474		•	https://doi.org/10.1107/S0108767383001762
119	4̄2m	1, 2, m	tI576-SiO2	COD-4124645		•	https://doi.org/10.1021/ja00189a016
120	4̄2m	1, 2, 222	tI44-SrCu2(BO3)2	ICSD-247205			http://publications.rwth-aachen.de/record/61965/files/Sparta_Karine.pdf
120	4̄2m	1, 222	tI40-BeSO8	COD-1010106	•	•	https://doi.org/10.1524/zkri.1932.82.1.297
120	4̄2m	4̄, 1, 2, 222	tI48-MgAgSb	ICSD-259183			https://doi.org/10.1021/acs.chemmater.7b01768
121	4̄2m	4̄, 4̄2m, m	tI14-Ga2HgSe4	COD-1537374	•	•	https://doi.org/10.1002/zaac.19552790502
121	4̄2m	4̄, 4̄2m, m	tI14-Mn1.5Ga4.34S8	COD-1524267		•	https://doi.org/10.1016/0025-5408(78)90086-7
121	4̄2m	4̄, 4̄2m, m	tI16-CoSiCu2S4	COD-1533601	•	•	https://doi.org/10.1016/j.jallcom.2004.02.004
121	4̄2m	4̄, 4̄2m, m	tI16-In4.8Ag1.6Te8	COD-1520109	•	•	https://doi.org/10.1021/acs.inorgchem.5b00433
121	4̄2m	4̄, 4̄2m, m	tI16-VAg3O4	COD-4001678	•	•	https://doi.org/10.1021/cm301119c
121	4̄2m	4̄, 4̄2m, m	tI28-InAgGeSe4	COD-1509030		•	https://doi.org/10.1016/S0925-8388(01)01945-4
121	4̄2m	4̄2m, 222, m	tI14-Cu2WS4	COD-7117863		•	https://doi.org/10.1039/B306633A
121	4̄2m	4̄2m, 222, m	tI16-Rb2SnHgTe4	COD-4328717			https://doi.org/10.1021/ic300075a
121	4̄2m	4̄2m, 222, m	tI16-Tl2CdGeTe4	COD-4000657			https://doi.org/10.1021/cm0518067
121	4̄2m	4̄2m, m	tI12-Fe2B	COD-1010030			https://doi.org/10.1002/zaac.19301920125
122	4̄2m	1, 2	tI48-GeS2	COD-4123671	•	•	https://doi.org/10.1021/jacs.5b03550
122	4̄2m	1, 2	tI80-LiGaSe2O6	COD-4334768			https://doi.org/10.1021/ic400458a
122	4̄2m	1, 2	tI848-Zn4Ga16Se33	COD-4106293			https://doi.org/10.1021/ja203143q
122	4̄2m	4̄, 1	tI24-RbPO4	COD-1530664			https://doi.org/10.1134/S0020168510070149
122	4̄2m	4̄, 1	tI24-Tl0.33PH4.68N0.67O4	COD-2106578			https://doi.org/10.1107/S0567740880009922
122	4̄2m	4̄, 1	tI40-KPD4O4	COD-1530876	•		https://doi.org/10.1143/JPSJ.62.959
122	4̄2m	4̄, 1, 2	tI168-B2PdO4	COD-2105405			https://doi.org/10.1107/S0567740882003495
122	4̄2m	4̄, 1, 2	tI28-Zn2SiO4	COD-9007526			https://doi.org/10.1107/S0567740871005004
122	4̄2m	4̄, 1, 2	tI80-VP2O7	COD-1530205	•		http://crystallography-online.com/structure/1530205
122	4̄2m	4̄, 2	tI12-PNO	COD-2241204	•	•	https://doi.org/10.1107/S205698901501899X
122	4̄2m	4̄, 2	tI16-AlAgS2	COD-1509153	•	•	https://doi.org/10.1002/zaac.19532710307
123	4/mmm	4/mmm	tP1-Ba	ICSD-109029			https://doi.org/10.1103/PhysRevLett.83.4081
123	4/mmm	4/mmm	tP1-Li0.66Mn1.34N	COD-1005047			https://doi.org/10.1016/S0925-8388(97)00456-8
123	4/mmm	4/mmm, 4mm	tP6-Fe2Te	COD-4102702			https://doi.org/10.1021/ja104004t
123	4/mmm	4/mmm, 4mm, mmm	tP6-AlTlF4	COD-1000198			https://doi.org/10.1016/0022-0248(79)90014-9
123	4/mmm	4/mmm, mm2, mmm	tP7-K2PdCl4	COD-1010082			https://doi.org/10.1021/ja01432a007
124	4/mmm	1, 2, 4/m, 422, m	tP52-Tl4PtC5N4O3	COD-4343736			https://doi.org/10.1021/ic50220a039
124	4/mmm	422, m	tP10-NbTe4	ICSD-60598			https://doi.org/10.1524/zkri.1985.171.14.41
125	4/mmm	1, 2, 2/m, 422, m	tP38-K2SrV4O12	COD-1540000			https://doi.org/10.17188/1193859
125	4/mmm	422, m	tP12-KNdTe4	COD-1535180			https://doi.org/10.1002/zaac.200390051
125	4/mmm	4̄2m, 4, 422, m	tP18-Rb2Cu2.4Ag7.6Se6	COD-1509850			https://doi.org/10.1006/jssc.1999.8187
125	4/mmm	4̄2m, 4, m	tP14-YGa6	COD-1523759			https://doi.org/10.17188/1205050
125	4/mmm	4̄2m, 4, m, mm2	tP30-La2Ga12Ni	COD-4001262			https://doi.org/10.1021/cm801693t
126	4/mmm	1, 2, 4, 422	tP32-CoAg(N3O4)2	COD-1010270			https://doi.org/10.1524/zkri.1936.95.1.74
126	4/mmm	1, 4, 422	tP38-K8Tl10Zn	COD-4323514			https://doi.org/10.1021/ic970309s
127	4/mmm	4, 4/m, mm2, mmm	tP12-KAlF4	COD-1000166			https://doi.org/10.1107/S0567740881002136
127	4/mmm	4, m, mm2	tP20-AmB4	ICSD-609761			https://doi.org/10.1016/0022-1902(69)80480-X
127	4/mmm	4/m, m, mm2	tP30-Z13P4N4	COD-4323888			https://doi.org/10.1021/ic960214a
127	4/mmm	4/m, mm2	tP10-FeB2Mo2	ICSD-44292			https://doi.org/10.1007/BF00778631
127	4/mmm	4/m, mm2	tP10-In3Co2	COD-2106164			https://doi.org/10.1107/S0567740873007752
128	4/mmm	1, 2, 222, 4, 4/m, m	tP50-Sc14Te8Os3	COD-4113438			https://doi.org/10.1021/ja0291540
128	4/mmm	2, 4, 4/m, m	tP22-Tl6SeI4	COD-4106340			https://doi.org/10.1021/ja202540t
128	4/mmm	4, m	tP36-Mo2PbO2	COD-2100725			https://doi.org/10.1107/S0108768191001672
129	4/mmm	1, 2, 2/m, 4mm, m, mm2	tP64-AlF3	COD-1000110		•	https://doi.org/10.1016/0022-4596(92)90165-R
129	4/mmm	4̄2m, 4mm	tP10-Li0.83Fe1.15HSeO	COD-4342284			https://doi.org/10.1021/ic5028702
129	4/mmm	4̄2m, 4mm	tP4-AgI	COD-1509387		•	https://doi.org/10.1063/1.1669466
129	4/mmm	4̄2m, 4mm	tP4-Np	ICSD-44379			https://doi.org/10.1107/S0365110X52001805
129	4/mmm	4̄2m, 4mm	tP4-Sc	ICSD-651799			https://doi.org/10.1103/PhysRevB.25.6019
129	4/mmm	4̄2m, 4mm	tP6-NdSe2	ICSD-646026			https://doi.org/10.17188/1287921
129	4/mmm	4̄2m, 4mm	tP8-UCoAs2	COD-1521346			https://doi.org/10.1016/S0925-8388(99)00600-3
129	4/mmm	4̄2m, 4mm, m	tP12-D4BrN	COD-1008129			https://doi.org/10.1021/ja01103a006
129	4/mmm	4̄2m, 4mm, m	tP14-NbPO5	COD-1517727		•	https://doi.org/10.1006/jssc.1998.8045
129	4/mmm	4̄2m, 4mm, mm2	tP14-LiLaTiO4	ICSD-91843			https://doi.org/10.4028/scientific.net/MSF.321-324.965
129	4/mmm	4mm	tP4-TiCu	ICSD-629389			https://doi.org/10.1007/BF00775543
129	4/mmm	4mm, m, mm2	tP16-LaCu4P3	COD-4341413			https://doi.org/10.1021/ic502234w
130	4/mmm	1, 2, 4	tP28-Bi2PdO4	COD-1004064			https://doi.org/10.17188/1203633
130	4/mmm	1, 2, 4	tP32-Ba5Ge3	COD-8101452			https://doi.org/10.1515/ncrs-1999-0115
130	4/mmm	1, 2, 4	tP32-Y5Ga3	COD-1528255			https://doi.org/10.1016/0925-8388(94)90105-8
130	4/mmm	4̄, 1, 2, 4	tP32-Bi2AuO5	COD-1510605			https://doi.org/10.1006/jssc.1996.0128
130	4/mmm	4̄, 1, 2, 4	tP32-Pu5Rh3	COD-1523244			https://doi.org/10.1007/BF01125637
130	4/mmm	4̄, 1, 2, 4	tP36-Ba5Si3F	COD-1525747			https://doi.org/10.1006/jssc.2001.9144
130	4/mmm	4̄, 1, 2, 4	tP36-Sr3SiO5	COD-1542137			https://doi.org/10.1002/zaac.19653390108
130	4/mmm	4̄, 1, 222, 4	tP36-K3IO5	COD-1525398			https://doi.org/10.1002/zaac.19754110105
131	4/mmm	1, 2, m, mm2	tP96-SiO2	COD-4123959		•	https://doi.org/10.1021/ja0107778
131	4/mmm	4̄2m, 1, m, mm2	tP82-Cu8Ge5C4S16N8	COD-4108675			https://doi.org/10.1021/ja805449p
131	4/mmm	4̄2m, 2, mm2, mmm	tP24-BaMgD3Os	COD-6000014			https://doi.org/10.1016/S0925-8388(96)02501-7
131	4/mmm	4̄2m, m, mmm	tP20-ZnNiC4N4	COD-7206570	•		https://doi.org/10.1039/c1ce05699a
131	4/mmm	4̄2m, mmm	tP4-PdO	COD-1009031	•	•	https://doi.org/10.1107/S0365110X53001800
131	4/mmm	4̄2m, mmm	tP4-PtS	ICSD-649537	•	•	https://doi.org/10.3891/acta.chem.scand.20-0577
132	4/mmm	4̄2m, 1, m, mm2	tP42-UP2S18	COD-4335398			https://doi.org/10.1021/ic400942r
132	4/mmm	4̄2m, 222, m, mm2	tP18-Rb2TiCu2S4	COD-4319681			https://doi.org/10.1021/ic001346d
132	4/mmm	4̄2m, m, mm2, mmm	tP16-TaAgF6	COD-1509333			https://doi.org/10.1016/S0022-1139(01)00418-3
132	4/mmm	4̄2m, m, mmm	tP20-ZnPdC4N4	COD-7211957			https://doi.org/10.1039/b917262a
133	4/mmm	1, 2, 222	tP64-MnTe2O5	ICSD-15844			https://doi.org/10.1007/BF01128633
133	4/mmm	1, 2, 222	tP68-Ti24P8D18.72	ICSD-81766			https://doi.org/10.1016/0925-8388(95)02086-1
133	4/mmm	2	tP32-V3S	ICSD-26516			https://doi.org/10.1107/S0365110X59002869
134	4/mmm	1, 2/m, m	tP32-AgSbO6	COD-1010153		•	https://doi.org/10.1002/zaac.19382380209
134	4/mmm	1, 2/m, m	tP32-CuSnO6	COD-9012126			https://doi.org/10.1016/S0022-4596(76)80010-2
134	4/mmm	4̄2m, 1, m	tP50-B	ICSD-28856			https://doi.org/10.1021/ja01148a555
134	4/mmm	4̄2m, 1, m	tP52-Ti1.872B50	COD-2105426			https://doi.org/10.1107/S0567740875004268
135	4/mmm	4̄, 1, 2, 2/m, m	tP40-AlH4NF4	COD-1000183			https://doi.org/10.1016/0025-5408(82)90090-3
135	4/mmm	m	tP8-Cs	ICSD-57192		•	https://doi.org/10.17188/1281797
136	4/mmm	2/m, m, mm2	tP16-Ga3Co	ICSD-102424			https://doi.org/10.17188/1189728
136	4/mmm	4̄, 1, m, mm2	tP76-V2S3O14	COD-2107187			https://doi.org/10.1107/S0567740881007802
136	4/mmm	4̄, m, mm2	tP20-Hf3Al2	ICSD-197175			https://doi.org/10.17188/1355230
136	4/mmm	4̄, mm2, mmm	tP12-Li3BN2	COD-2105416			https://doi.org/10.1107/s0108768191000903
136	4/mmm	m, mm2, mmm	tP22-Ta	ICSD-54203			https://doi.org/10.1107/S0108768103009005
136	4/mmm	m, mm2, mmm	tP30-Cr2Ru	COD-2106143			https://doi.org/10.1107/S0567740880007169
136	4/mmm	m, mm2, mmm	tP30-Ta	ICSD-280872			https://doi.org/10.1107/S0108768103009005
136	4/mmm	m, mm2, mmm	tP30-U	ICSD-43218			https://doi.org/10.1107/S0365110X66004316
136	4/mmm	mm2, mmm	tP6-SnO2	COD-1000062			https://doi.org/10.1107/S0567740871005466
137	4/mmm	4̄2m, 1, m	tP42-NpB4H16	COD-4124316			https://doi.org/10.1021/ja00522a029
137	4/mmm	4̄2m, m, mm2	tP14-Np2Se5	COD-4335678			https://doi.org/10.1021/ic401384t
138	4/mmm	1	tP16-Cl	ICSD-22406			https://doi.org/10.1016/S0031-8914(36)80226-2
138	4/mmm	1, 2/m, m, mm2	tP56-SmAu6	COD-2105397			https://doi.org/10.1107/S0567740874003797
139	4/mmm	1, 4mm, m, mm2	tI104-KCr6Si4BrO14	COD-4323619			https://doi.org/10.1021/ic9700718
139	4/mmm	2/m, 4/mmm, mm2	tI52-Be12Mo	ICSD-616339			https://doi.org/10.17188/1197298
139	4/mmm	2/m, 4/mmm, mm2	tI56-YFe10.12Mo1.88N0.8	COD-1008548			https://doi.org/10.1016/0925-8388(93)90070-4
139	4/mmm	4/mmm	tI2-MoPbO4	COD-1011170		•	https://doi.org/10.1021/ja01446a012
139	4/mmm	4/mmm	tI2-Pa	ICSD-648333		•	https://doi.org/10.1016/0304-8853(82)90252-9
139	4/mmm	4/mmm	tI20-LuAg4	COD-2105365			https://doi.org/10.1107/S0567740870003928
139	4/mmm	4̄2m, 2/m, 4/mmm, 4mm, m, mm2	tI172-Zn2Ni21B20	COD-4325889			https://doi.org/10.1021/ic2007167
139	4/mmm	4̄2m, 4/mmm, 4mm	tI10-CeAl2Ga2	ICSD-606460			https://doi.org/10.1016/0025-5408(80)90219-6
139	4/mmm	4̄2m, 4/mmm, 4mm, m, mm2	tI92-Ba3Ge16Rh4	COD-4333601			https://doi.org/10.1021/ic302139r
139	4/mmm	4̄2m, 4/mmm, 4mm, mm2	tI18-Cs2PdI6	ICSD-280189			https://doi.org/10.1021/ic990670+
139	4/mmm	4̄2m, 4/mmm, 4mm, mm2	tI20-CsAuBr3	COD-2206091			https://doi.org/10.1107/S1600536805016594
139	4/mmm	4̄2m, 4/mmm, mm2	tI28-EuInAu2	COD-4344057			https://doi.org/10.1021/acs.inorgchem.5b00257
139	4/mmm	4̄2m, m, mm2	tI88-Rb	ICSD-109015			https://doi.org/10.1103/PhysRevLett.83.4085
139	4/mmm	4mm	tI4-D	ICSD-28540			https://doi.org/10.17188/1279301
139	4/mmm	4mm	tI4-H	ICSD-28539			https://doi.org/10.1063/1.4812323
139	4/mmm	m	tI32-Rb	ICSD-109016			https://doi.org/10.1103/PhysRevLett.87.255502
139	4/mmm	mm2	tI48-CsAgO	COD-1509280			https://doi.org/10.1002/zaac.19683580507
140	4/mmm	4/m, 422, m, mm2	tI32-La3Ga4Cl	COD-4327452			https://doi.org/10.1021/ic026086+
140	4/mmm	422, mm2	tI12-SrS2	ICSD-642			https://doi.org/10.1107/S0567740876009679
140	4/mmm	4̄2m, 1, 4, 4/m, 422, m, mm2	tI280-Y3Rh2	ICSD-337			https://doi.org/10.1107/S0567740876006365
140	4/mmm	4̄2m, 4/m, m, mm2	tI32-Cs3CoCl5	COD-2107224			https://doi.org/10.1107/S0108768189001266
140	4/mmm	4̄2m, 422, mm2	tI16-InTe	ICSD-73389			https://doi.org/10.17188/1195443
140	4/mmm	m	tI32-K	ICSD-157564			https://doi.org/10.1103/PhysRevB.74.140102
140	4/mmm	mm2	tI16-Bi	ICSD-51674			https://doi.org/10.4028/scientific.net/MSF.378-381.469
141	4/mmm	1, 2, m, mm2	tI384-SiO2	ICSD-164159			https://doi.org/10.1039/B815361B
141	4/mmm	2, 2/m	tI32-CuO	COD-2106291			https://doi.org/10.1107/S056774087800223X
141	4/mmm	2/m	tI16-Ge	ICSD-51541			https://doi.org/10.1524/zkri.216.4.190.23255
141	4/mmm	2/m	tI16-Ge	ICSD-51543			https://doi.org/10.1524/zkri.216.4.190.23255
141	4/mmm	2/m	tI8-YMn2	COD-1524241	•	•	https://doi.org/10.1088/0953-8984/3/33/023
141	4/mmm	2/m, m, mm2	tI128-UO3	ICSD-1093			https://doi.org/10.1016/0022-4596(77)90046-9
141	4/mmm	4̄2m	tI4-Cs	ICSD-150187			https://doi.org/10.1006/jssc.1998.8029
141	4/mmm	4̄2m, 1, 2, m, mm2	tI728-Cd13In22S52N4	COD-4117540			https://doi.org/10.1021/ja210039u
141	4/mmm	4̄2m, 1, 2/m	tI112-SmCo9Si2C2	COD-1008897			https://doi.org/10.1016/S0925-8388(98)00511-8
141	4/mmm	4̄2m, 1, 2/m	tI96-CeAl4.61Ag6.39	COD-1509949			https://doi.org/10.1006/jssc.1994.1087
141	4/mmm	4̄2m, 1, 2/m	tI96-SmCo9Si2	COD-1008896			https://doi.org/10.1016/S0925-8388(98)00511-8
141	4/mmm	4̄2m, 2/m	tI12-HfV2	COD-2102112	•	•	https://doi.org/10.1107/S0108768100003633
141	4/mmm	4̄2m, 2/m, m	tI28-Cu2GeO4	COD-1524532			https://doi.org/10.1016/0025-5408(81)90009-X
141	4/mmm	4̄2m, 2/m, m	tI28-Fe2SnS4	COD-2106354	•	•	https://doi.org/10.1107/S0567740877012205
141	4/mmm	4̄2m, 2/m, m	tI28-Mn2CoO4	COD-4340937		•	https://doi.org/10.1021/ic501134y
141	4/mmm	4̄2m, 2/m, mm2	tI20-BaAuS	COD-4345844			https://doi.org/10.1021/acs.inorgchem.7b00319
141	4/mmm	4̄2m, 2/m, mm2	tI28-Cu2Ag2O3	COD-4319054	•		https://doi.org/10.1021/ic025872b
141	4/mmm	4̄2m, m	tI24-TbAsO4	COD-2106429			https://doi.org/10.1107/S0567740879004210
141	4/mmm	mm2	tI8-NbAs	ICSD-27040			https://doi.org/10.1038/203512a0
142	4/mmm	1, 2	tI224-Ga5S9	COD-4113419			https://doi.org/10.1021/ja021274k
142	4/mmm	1, 2	tI384-GeS2	COD-4123672			https://doi.org/10.1021/jacs.5b03550
142	4/mmm	4̄, 1, 2	tI848-Zn4Ga16S33	COD-4113418			https://doi.org/10.1021/ja021274k
142	4/mmm	4̄, 1, 2, 222	tI192-SmPS4	COD-1530540			https://doi.org/10.17188/1207590
142	4/mmm	4̄, 1, 2, 222	tI96-NpPS4	COD-4326410			https://doi.org/10.1021/ic201493w
143	3	1	hP18-S	ICSD-20710			https://doi.org/10.1007%2FBF00753239
143	3	1	hP18-S	ICSD-20710			https://doi.org/10.17188/1281301
144	3	1	hP15-B2O3	ICSD-16021	•	•	https://doi.org/10.1107/S0567740870003369
144	3	1	hP48-K2Cr2AsHO10	COD-1007083			https://doi.org/10.1107/S0567740878011978
145	3	1	hP21-NaAlSiO4	ICSD-433181	•		https://doi.org/10.1021/acs.chemmater.7b02548
145	3	1	hP24-BiB2O4F	ICSD-172481			https://doi.org/10.1021/cm050215d
145	3	1	hP24-BO3	ICSD-240998			https://doi.org/10.1107/S0108270107037353
145	3	1	hP24-SrCu2GeS4	COD-7221249			https://doi.org/10.1515/znb-1979-0306
146	3	1, 3	hR4-XeO3	ICSD-253590	•	•	https://doi.org/10.1021/acs.inorgchem.6b02371
146	3	1, 3	hR5-Ag3SI	COD-1510007	•		https://doi.org/10.1088/0953-8984/13/10/321
146	3	1, 3	hR66-KCd4Ga5Se12	COD-4120423			https://doi.org/10.1021/ja4074084
146	3	1, 3	hR81-Tl18S13	ICSD-59735			https://doi.org/10.1006/jssc.2002.9711
147	3̄	3̄, 1, 3	hP111-Si14Mo12P18O79	COD-1001363			https://doi.org/10.1107/S0108270188003580
147	3̄	3̄, 1, 3	hP13-BaCo6P6O12	COD-4335568		•	https://doi.org/10.1021/ic4009027
147	3̄	3̄, 1, 3	hP99-Th13Mo18O72	COD-2020269			https://doi.org/10.1107/S0108270189003112
148	3̄	1	hR126-Zn2SiO4	COD-9007627			https://doi.org/10.1107/S0567740878010778
148	3̄	1	hR18-BNCl	COD-2105410	•	•	https://doi.org/10.1107/S0567740871005235
148	3̄	1	hR18-Se	ICSD-86375			https://doi.org/10.1007/10681727_1274
148	3̄	1	hR18-Tl18S13	ICSD-59735			https://doi.org/10.1006/jssc.2002.9711
148	3̄	1	hR30-GePbO3	COD-2209159			https://doi.org/10.1107/S1600536806017697
148	3̄	1	hR36-H2O	ICSD-15907	•		https://doi.org/10.1107/S0365110X64003553
148	3̄	1, 3	hR24-Ge	ICSD-245958			https://doi.org/10.1002/anie.200800914
148	3̄	1, 3	hR24-Ge	ICSD-245958			https://doi.org/10.1002/anie.200800914
148	3̄	1, 3	hR8-Si	ICSD-109036	•		https://doi.org/10.1103/PhysRevB.50.13043
148	3̄	1̄, 3̄, 1, 3	hR54-ZrCo3B2	COD-1510631			https://doi.org/10.17188/1277945
148	3̄	3̄, 1	hR312-Lu3P4O12	COD-2218991			https://doi.org/10.1107/S1600536808021995
148	3̄	3̄, 1	hR60-Gd7CoI12	COD-4101546			https://doi.org/10.1021/ja0617690
148	3̄	3̄, 1, 3	hR15-CeMo6Se8	COD-4343593			https://doi.org/10.1021/ic990762z
148	3̄	3̄, 1, 3	hR63-Gd8ZnI12	COD-4304926			https://doi.org/10.1021/ic800024n
149	32	1, 2, 32	hP17-KMnAg3(CN)6	COD-4117624			https://doi.org/10.1021/ja204908m
149	32	1, 3, 32	hP24-Ti3O	ICSD-36055			https://doi.org/10.1107/S0567740868001974
150	32	1, 2, 3, 32	hP21-CaH12(BrO3)2	COD-1001011		•	https://doi.org/10.1107/S0567740877009881
150	32	1, 2, 3, 32	hP27-Na3Mn3Cr7F18	COD-1000157			https://doi.org/10.1107/S0567740877006177
150	32	1, 2, 3, 32	hP27-NaCaAlF6	COD-1000417			https://doi.org/10.1016/0022-4596(90)90194-3
150	32	1, 3, 32	hP12-KAl(SO4)2	COD-1011235			https://doi.org/10.1524/zkri.1929.69.1.519
150	32	2, 3	hP5-Nd2O3	COD-1010281	•		https://doi.org/10.1515/zpch-1926-12309
151	32	1, 2	hP24-Ag2PHO4	COD-1008168			https://doi.org/10.1107/S0567740878011966
151	32	1, 2	hP60-KAl3Si3HO12	COD-1100014			https://doi.org/10.1524/zkri.1967.125.16.163
152	32	1, 2	hP18-GaAsO2	COD-1009000			https://doi.org/10.1006/jssc.1999.8316
152	32	1, 2	hP21-CaSO3	COD-2020133			https://doi.org/10.1107/S0108270183006988
152	32	1, 2	hP9-BeF	COD-4324085			https://doi.org/10.1021/ic101248g
152	32	2	hP3-Se	COD-7228524	•	•	https://doi.org/10.1039/C7CE00863E
152	32	2	hP3-Se	ICSD-40018	•	•	https://doi.org/10.1103/PhysRevB.16.4404
152	32	2	hP3-Sm	ICSD-246657	•		https://doi.org/10.1103/PhysRevB.50.6603
153	32	1, 2	hP24-CrCl3	COD-1010575			https://doi.org/10.1524/zkri.1930.74.1.363
154	32	1, 2	hP27-BeCl2	COD-4124123		•	https://doi.org/10.1021/ja8026967
154	32	1, 2	hP9-S	ICSD-281124		•	https://doi.org/10.1524/zkri.216.8.417.20360
154	32	1, 2	hP9-SiO	ICSD-16331			https://doi.org/10.1107/S056774087900412X
154	32	2	hP6-HgS	ICSD-169617		•	https://doi.org/10.1088/0256-307X/26/4/046402
155	32	1, 2, 32	hR42-NiP3H4NO9	COD-1007049			http://crystallography-online.com/structure/1007049
155	32	2, 3	hR5-Ni3S2	COD-1011250	•	•	https://doi.org/10.1002/zaac.19382390109
155	32	2, 3	hR5-Ni3S2	COD-9007640	•	•	https://doi.org/10.1107/S0567740880005523
155	32	2, 32	hR21-Ag3BO3	COD-1509905			https://doi.org/10.1002/zaac.19814770609
156	3m	3m	hP21-CdI2	COD-8103504			https://doi.org/10.1524/zkri.1974.139.16.147
156	3m	3m	hP4-AlAgS2	COD-7209296	•		https://doi.org/10.1515/znb-1974-3-411
156	3m	3m	hP4-BaAlGeD	COD-4302558			https://doi.org/10.1021/ic9005423
156	3m	3m	hP5-Zn7O6	ICSD-290322	•		https://doi.org/10.1134/S1063774513020119
157	3m	3, 3m, m	hP11-Ca3(ClO3)2	COD-1529545			http://crystallography-online.com/structure/1529545
157	3m	3, 3m, m	hP13-Ag5(PbO3)2	COD-1509925			https://doi.org/10.3891/acta.chem.scand.04-0613
157	3m	3, 3m, m	hP13-Ag5Pb6O6	COD-1509925			https://doi.org/10.3891/acta.chem.scand.04-0613
157	3m	3, 3m, m	hP18-Mg2.544Al0.201Fe0.339Si1.904H4O9	COD-9016050			https://doi.org/10.3749/canmin.49.4.1045
157	3m	3, 3m, m	hP9-GeTePbO6	COD-7047502			https://doi.org/10.1039/C8DT03136C
158	3m	1, 3	hP30-Mn2Nb2Zn2O9	COD-2002396			https://doi.org/10.1016/0022-5088(88)90237-8
158	3m	1, 3	hP48-LiGaH16O10	COD-2106492			https://doi.org/10.1107/S0567740881002094
159	3m	1, 3	hP14-RbLiCrO4	COD-2100905	•	•	https://doi.org/10.1107/S0108768192006141
159	3m	1, 3	hP28-Si3N4	COD-1001238		•	https://doi.org/10.1016/0025-5408(83)90003-X
159	3m	1, 3	hP28-Si3N5	COD-1001238		•	https://doi.org/10.1016/0025-5408(83)90003-X
159	3m	1, 3	hP30-LiAl3Si9(N7O)2	COD-1533473			https://doi.org/10.1111/j.1151-2916.2003.tb03364.x
159	3m	1, 3	hP30-Y0.544Al2.76Si9.24N15.04O0.96	COD-1000029			https://doi.org/10.1007/BF01026991
159	3m	1, 3	hP42-Rb3Al3B3O10F	COD-4123413	•		https://doi.org/10.1021/ja5128314
159	3m	1, 3	hP52-Bi2C12(I3N)3	COD-8101046			https://doi.org/10.1524/ncrs.2001.216.14.487
159	3m	1, 3	hP72-Na2V3O7	COD-1521328			https://doi.org/10.1006/jssc.1999.8473
160	3m	1, 3m, m	hR22-PH3C2N	COD-2103190			https://doi.org/10.1107/S0108768101017128
160	3m	3m, m	hR15-KNO3	COD-1000051			https://doi.org/10.1107/S0567740876006894
160	3m	3m, m	hR7-ThB6	COD-1009032	•		https://doi.org/10.1107/S0365110X54000151
161	3m	1, 3	hR10-FeBiO3	COD-1001090		•	https://doi.org/10.1016/S0022-3697(71)80189-0
161	3m	1, 3	hR10-Li5.25Nb5.25Te0.75O18	COD-1001505			https://doi.org/10.1016/0254-0584(92)90232-W
161	3m	1, 3	hR138-TiSi4C15N3	COD-2101781			https://doi.org/10.1107/S010876819601381X
161	3m	1, 3	hR14-Ag3AsS3	COD-1011161			https://doi.org/10.1063/1.1749863
161	3m	1, 3	hR14-Ag3SbS3	COD-1011162			https://doi.org/10.1063/1.1749863
161	3m	1, 3	hR144-D3NF	COD-2107260			https://doi.org/10.1107/S0108768189000479
161	3m	1, 3	hR144-Fe3B7ClO13	COD-2018879			https://doi.org/10.1107/S0108270185008514
162	3̄m	2/m, 32, 3m, m	hP13-Cu0.47Ag5Pb1.53O6	COD-1509920			https://doi.org/10.1006/jssc.2001.9386
162	3̄m	3̄m, 3, 32, m	hP14-BaSrFe12O12	COD-2106518			https://doi.org/10.1107/S0567740875003585
163	3̄m	1̄, 1, 2	hP36-SiO2	COD-4124084			https://doi.org/10.1021/ja037334j
163	3̄m	1, 3, 32	hP20-InAg(PS3)2	COD-1000229			https://doi.org/10.1016/0022-4596(87)90223-4
163	3̄m	1, 3, 32	hP20-Na3ScBr6	COD-1535387			https://doi.org/10.17188/1203791
163	3̄m	1, 32	hP16-Ti3O	COD-1529954			https://doi.org/10.1007/BF03038386
163	3̄m	1, 32	hP16-TiCl3	COD-1535650			http://crystallography-online.com/structure/1535650
163	3̄m	3̄, 1, 3	hP66-Zr(MoO4)2	COD-2103577			https://doi.org/10.1107/S0108768100013215
163	3̄m	3̄, 1, 3	hP74-CrH20N2O6F5	COD-2106884			https://doi.org/10.1107/S0108768183002402
163	3̄m	3̄, 1, 3, 32	hP20-Ti3FeS6	COD-9012120			https://doi.org/10.1016/0022-4596(73)90116-3
163	3̄m	3̄, 1, 3, 32	hP44-Cs4Re8.04Os3.96Se16Cl12	COD-4320799			https://doi.org/10.1021/ic010867d
163	3̄m	3̄, 1, 3, 32	hP62-K4.242Mo24S28	COD-4300603			https://doi.org/10.1021/ic051622u
163	3̄m	3̄, 1, 3, 32	hP74-Cs3Si2Mo9P6O25	COD-1001334			https://doi.org/10.1107/S0108270185009192
163	3̄m	3̄, 1, 3, 32	hP74-KTi3Si2P6O25	COD-1001857			https://doi.org/10.1107/S0108270190011908
163	3̄m	3̄, 1, 32	hP18-LiCaAlF6	COD-9012619			https://doi.org/10.17188/1277744
164	3̄m	3̄m, 3m	hP3-MgO2	COD-9002352	•		https://doi.org/10.2138/am-2000-5-615
164	3̄m	3̄m, 3m	hP3-SnS2	COD-1011330	•		https://doi.org/10.17188/1188293
164	3̄m	3̄m, 3m	hP3-Ti2O	COD-1532773	•		https://doi.org/10.1016/j.msea.2003.12.015
164	3̄m	3̄m, 3m	hP4-BN	COD-1010330			https://doi.org/10.17188/1272618
164	3̄m	3̄m, 3m	hP4-CuNiSb2	COD-9014572	•	•	https://doi.org/10.17188/1188422
164	3̄m	3̄m, 3m	hP5-NaZn1.5Ge0.5As2	COD-4334189		•	https://doi.org/10.1021/ic302627n
165	3̄m	1, 2, 3	hP30-Ta4Zn2.88Ni5.12O18	COD-2002415			https://doi.org/10.1002/zaac.19885630110
165	3̄m	1, 2, 3, 32	hP24-HoD3	COD-1528716			https://doi.org/10.1051/jphys:01964002505045400
165	3̄m	1, 2, 3, 32	hP24-LaF3	COD-1529684			https://doi.org/10.1016/0167-2738(85)90091-8
165	3̄m	3̄, 1, 2, 3	hP24-Cu3P	COD-1010037			https://doi.org/10.17188/1282041
165	3̄m	3̄, 1, 2, 3	hP90-Rb6Ge16O27	COD-1001001			https://doi.org/10.1107/S0567740876005724
166	3̄m	1, 2, m	hR108-Be9F26	COD-4124121		•	https://doi.org/10.1021/ja8026967
166	3̄m	1, 2, m	hR108-Si2O5	ICSD-85586		•	https://doi.org/10.1039/A804800B
166	3̄m	2, 2/m, 3m, m	hR57-Th2Zn17	ICSD-20238			https://doi.org/10.17188/1264756
166	3̄m	2, 2/m, 3m, m	hR66-Th2Fe17C3	COD-1008583			https://doi.org/10.1016/0925-8388(92)90627-L
166	3̄m	2, m	hR90-CuSe3I	COD-4127109			https://doi.org/10.1021/jacs.7b12549
166	3̄m	3m	hR2-C	ICSD-157074	•	•	https://doi.org/10.1088/1367-2630/8/5/062
166	3̄m	3m	hR2-C	ICSD-29123	•		https://doi.org/10.1038/149328a0
166	3̄m	3m	hR6-As	ICSD-16516		•	https://doi.org/10.1107/S0021889869006443
166	3̄m	3m	hR6-As	ICSD-609831		•	https://doi.org/10.1016/0022-3697(65)90074-0
166	3̄m	3m	hR6-O	ICSD-15535	•		https://doi.org/10.1107/S0567740881005852
166	3̄m	3̄m	hR1-Hg	ICSD-53771	•	•	https://doi.org/10.1103/PhysRev.19.444.3
166	3̄m	3̄m	hR1-Po	ICSD-43212		•	https://doi.org/10.1016/0022-1902(66)80270-1
166	3̄m	3̄m	hR3-Se	ICSD-57181			https://doi.org/10.1103/PhysRevB.47.20
166	3̄m	3̄m, 1, 3m, m	hR105-B	ICSD-972			https://doi.org/10.1107/S0567740877007389
166	3̄m	3̄m, 2/m, 3m, m	hR54-CsTe2O6	COD-4326104	•	•	https://doi.org/10.1021/ic2010375
166	3̄m	3̄m, 2/m, m	hR66-Ga	ICSD-2513			https://doi.org/10.1107/S0567740873002530
166	3̄m	3̄m, 3m	hR4-NaN3	COD-1010088	•		https://doi.org/10.1021/ja01689a008
166	3̄m	3̄m, 3m	hR9-Gd	ICSD-52517			https://doi.org/10.17188/1275465
166	3̄m	3m, m	hR14-B12.64P1.36	COD-2105420		•	https://doi.org/10.1107/S0567740874007576
166	3̄m	3m, m	hR24-Pr	ICSD-54338			https://doi.org/10.1088/0953-8984/5/31/001
166	3̄m	m	hR12-B	ICSD-26487		•	https://doi.org/10.1107/S0365110X59001529
167	3̄m	1	hR72-H2O	ICSD-16599	•		https://doi.org/10.1107/S0365110X64003553
167	3̄m	1, 2, 3	hR102-Nb2P3O12	COD-1001855			https://doi.org/10.1107/S0108270188013708
167	3̄m	1, 2, 3, 32	hR198-Ba3Al3P5	COD-4331792			https://doi.org/10.1021/ic302437t
167	3̄m	1, 3	hR48-N	ICSD-40936			https://doi.org/10.1063/1.450310
167	3̄m	1, 3	hR48-N	ICSD-40936			https://doi.org/10.1063/1.450310
167	3̄m	3̄, 1, 2, 32	hR66-ScSi7Rh3	COD-2106276			https://doi.org/10.1107/S0567740881003877
167	3̄m	3̄, 2	hR8-AlH3	COD-4343801			https://doi.org/10.1021/ic50071a005
167	3̄m	3̄, 2	hR8-FeF3	COD-1000476		•	https://doi.org/10.17188/1269222
167	3̄m	3̄, 2	hR8-FeF3	COD-2100644			https://doi.org/10.1107/S0108768106030023
167	3̄m	3̄, 2	hR8-TeO3	COD-7035629			https://doi.org/10.1039/B005688J
167	3̄m	3̄, 2	hR8-VF3	COD-1000468		•	https://doi.org/10.1016/0025-5408(90)90175-2
167	3̄m	3̄, 2	hR8-ZrCoF6	COD-1008794		•	https://doi.org/10.1088/0953-8984/2/36/001
168	6	1, 2	hP57-K6Ta12O26.988F12.012	ICSD-8204			https://doi.org/10.1107/S056774087900830X
168	6	1, 2, 3, 6	hP66-Al47.52Cu12Mo6	ICSD-183320			https://doi.org/10.1016/j.intermet.2011.12.003
169	6	1	hP30-Al2S3	COD-1517832			https://doi.org/10.1002/zaac.19936190604
169	6	1	hP30-In7.2Ga4.8Se18	COD-1527024			https://doi.org/10.1103/PhysRevB.62.16549
169	6	1	hP84-Cs2NiH2C4N4O	COD-4313557			https://doi.org/10.1021/ic026101a
170	6	1	hP30-In2Se3	ICSD-108563			https://adsabs.harvard.edu/abs/1961SPhD....6..189S
170	6	1	hP42-SrLiPO4	ICSD-258641			https://doi.org/10.1002/chem.201301758
170	6	1	hP60-BaH2N2O5	ICSD-200863			https://doi.org/10.1063/1.439083
171	6	1, 2	hP39-Sr(SO5)2	ICSD-2933			https://doi.org/10.1524/zkri.1972.135.16.399
171	6	1, 2	hP60-Zn52.959Co7.041	ICSD-150267			https://doi.org/10.1006/jssc.2002.9558
172	6	1, 2	hP39-Ca(SO5)2	ICSD-41148			https://doi.org/10.1107/S0108768190009703
173	6	1, 3	hP10-LiI3O3	ICSD-14344			https://doi.org/10.1107/S0365110X66004031
173	6	1, 3	hP16-TlPO2	ICSD-23474			https://doi.org/10.1002/chin.197336022
173	6	1, 3	hP24-Y3ZnSi3S9	COD-4302810			https://doi.org/10.1021/ic802443n
173	6	1, 3	hP26-Cu16Sn3	ICSD-1847			https://doi.org/10.1107/S0567740875003780
173	6	1, 3	hP26-FeIO3	ICSD-286			https://doi.org/10.1016/0022-4596(76)90194-8
173	6	1, 3	hP26-KW3O9	ICSD-61221			https://doi.org/10.1107/S0108270186095070
173	6	1, 3	hP30-K3Ti7I9	ICSD-154261			https://doi.org/10.1002/zaac.200400464
173	6	1, 3	hP52-As3HO6	ICSD-245338			https://doi.org/10.1524/zkri.2007.222.7.321
173	6	1, 3	hP8-PI	ICSD-311			https://doi.org/10.1021/ic50158a007
173	6	1, 3	hP86-Mg9Si8	ICSD-251037			https://doi.org/10.1021/ic3027539
174	6̄	6̄, m	hP19-U7Te12	ICSD-85787			https://doi.org/10.1107/S205252061501673X
174	6̄	6̄, m	hP21-Mg6Co12P7	COD-1531392			https://doi.org/10.1002/1521-3749(200106)627:6<1357::AID-ZAAC1357>3.0.CO;2-Y
174	6̄	6̄, m	hP51-Nb27As25Pd3	COD-4320357			https://doi.org/10.1021/ic010544h
174	6̄	m	hP96-Ba8U3Hg3S18	COD-4327898			https://doi.org/10.1021/ic202161y
175	6/m	6̄, 1, 3, 6, m	hP68-Ca14Sn4.968Au45.774	COD-4324527			https://doi.org/10.1021/ic102243c
175	6/m	6̄, 1, 3, 6, m	hP68-Sc14Ga14.28Cu36.72	COD-1524877			http://crystallography-online.com/structure/1524877
175	6/m	6̄, 1, 3, 6, m	hP68-U14Au51	COD-1510575			https://doi.org/10.1016/0022-5088(88)90412-2
175	6/m	m	hP36-MgHN	COD-4324382			https://doi.org/10.1021/ic1023778
176	6/m	1	hP24-Ta	ICSD-42422			https://doi.org/10.1107/S0021889873008502
176	6/m	1̄, 1, 3, m	hP748-K3U14P2O107	COD-4325389			https://doi.org/10.1021/ic200065y
176	6/m	1, 3, m	hP40-Mo3Se5	COD-4327371			https://doi.org/10.1021/ic035319+
176	6/m	6̄, 3, m	hP24-Ba2Ca3In3O6	COD-1000428			https://doi.org/10.1107/S0108768196006519
176	6/m	6̄, m	hP14-SiN2	COD-1001244	•		https://doi.org/10.1016/0025-5408(83)90003-X
176	6/m	6̄, m	hP14-SiN2	ICSD-8263	•		https://doi.org/10.1107/S0567740879004933
176	6/m	6̄, m	hP44-CN3	COD-4112540	•		https://doi.org/10.1021/ja048939y
176	6/m	6̄, m	hP8-BI	COD-4331445			https://doi.org/10.1021/ic50001a021
176	6/m	6̄, m	hP8-Pu	ICSD-41259			https://doi.org/10.1016/0925-8388(93)90404-B
177	622	1, 222, 32, 6	hP60-K0.12Mg1.7Al9.6Fe2.3Si8.4O36	ICSD-248732			https://doi.org/10.1124/S0012500814050024
177	622	1, 622	hP61-PbS1.992O9.972	ICSD-68630			https://doi.org/10.1107/S0108768190010412
178	622	1, 2	hP24-C11.64S6O6	COD-1100919			http://crystallography-online.com/structure/1100919
179	622	1, 2	hP252-Cu3P2H8(CO)14	COD-7200473			https://doi.org/10.1039/b819707p
180	622	1, 222	hP15-SiO4	ICSD-26430			https://doi.org/10.1016/0022-4596(81)90449-7
180	622	2, 222	hP12-Li1.44Al1.44Si1.56O6	COD-2211739			https://doi.org/10.1107/S1600536806051300
180	622	2, 222	hP18-Mg2Ni	ICSD-104912			https://doi.org/10.1016/0022-5088(80)90074-0
180	622	2, 222	hP18-Sn2Mo	ICSD-77114			https://doi.org/10.1002/zaac.19946200310
180	622	2, 222	hP9-SiO4	ICSD-89291			https://doi.org/10.1127/ejm/2/1/0063
180	622	222	hP9-CrSi2	COD-1010033			https://doi.org/10.17188/1282247
181	622	1, 2, 222	hP72-TiH8C4NO10	COD-2101509	•		https://doi.org/10.1107/S0108768195012900
181	622	1, 222	hP18-AlPO4	ICSD-54001			https://doi.org/10.1007/s002690050036
181	622	1, 222	hP21-LiAlSiO4	ICSD-22014			http://www.minsocam.org/ammin/AM58/AM58_681.pdf
181	622	2, 222	hP9-Al2W	ICSD-173662			https://doi.org/10.1016/j.jssc.2008.06.053
181	622	2, 222	hP9-SiO2	ICSD-93975			https://doi.org/10.1180/002646101750377524
182	622	1, 2, 3, 32	hP42-Na6TeP6HO18	COD-1008833			https://doi.org/10.1107/S0567740880008850
182	622	2, 3, 32	hP14-BaAl2O4	COD-1008089			https://doi.org/10.3406/bulmi.1965.5871
182	622	2, 32	hP10-Re2.26O6	COD-1523919			https://doi.org/10.1016/0022-4596(72)90123-5
182	622	2, 32	hP8-Zr3O	COD-1521833			https://doi.org/10.1016/S0925-8388(99)00306-0
183	6mm	3m, 6mm, mm2	hP10-Fe3Sn7	COD-2009364			https://doi.org/10.1107/S0108270193005438
183	6mm	3m, 6mm, mm2	hP7-Zr8Al3	ICSD-609740			https://doi.org/10.17188/1189164
184	6mm	1, 2	hP78-Al12P12O48F1.0002	ICSD-72804			http://icsd.kisti.re.kr/icsd/icsd_view1.jsp?board=icsd&num=32915&pg=2097
184	6mm	1, 6	hP134-Al10.656Co1.344P12C2.4N0.4O52.392	ICSD-67579			https://doi.org/10.1039/FT9928802949
185	6mm	1, m	hP36-H2O	COD-1011023	•	•	https://doi.org/10.1063/1.1749327
185	6mm	1, m	hP36-H2O	ICSD-27837	•	•	https://doi.org/10.1063/1.1749327
185	6mm	1, m	hP432-Ge7O17	COD-4324111			https://doi.org/10.1021/ic1017505
185	6mm	1, m	hP96-Cu5P4Se4I3	COD-4322004			https://doi.org/10.1021/ic981042f
185	6mm	3, 3m, m	hP24-Cu13P3	COD-4105295			https://doi.org/10.1021/ja905730n
186	6mm	1, 3m, m	hP160-In16Se27	ICSD-109215			https://adsabs.harvard.edu/abs/1961SPhD....6..189S
186	6mm	1, 3m, m	hP30-H5O2	ICSD-27873	•	•	https://doi.org/10.1063/1.1699206
186	6mm	1, 3m, m	hP60-Ni7As9O21	COD-4313804			https://doi.org/10.1021/ic026151f
186	6mm	3m	hP4-C	ICSD-31170			https://doi.org/10.1007/BF01327534
186	6mm	3m, m	hP12-H2NF	COD-2106401	•	•	https://doi.org/10.1107/S0567740870003898
187	6̄m2	6̄m2, 3m, m, mm2	hP19-Be29Rh5	COD-2106351			https://doi.org/10.1107/S0567740870002030
187	6̄m2	6̄m2, mm2	hP11-MgCo6P6	COD-1531398			https://doi.org/10.1002/1521-3749(200106)627:6<1357::AID-ZAAC1357>3.0.CO;2-Y
187	6̄m2	6̄m2, mm2	hP7-K3CaC3O6F	COD-4107198			https://doi.org/10.1021/ja209276a
188	6̄m2	1, 32, m	hP28-Ba2Si3Ge5O18	COD-1001065			https://doi.org/10.1016/0025-5408(73)90158-X
188	6̄m2	1, 32, m	hP28-TaTl(GeO3)3	COD-1001077			https://doi.org/10.1016/0022-4596(72)90107-7
189	6̄m2	3, m, mm2	hP34-Ta3Fe2S2	COD-1530055			https://doi.org/10.1016/0022-5088(86)90483-2
189	6̄m2	6̄, 6̄m2, mm2	hP9-CrAsPd	COD-1008979			https://doi.org/10.1016/0025-5408(75)90040-9
189	6̄m2	6̄, 6̄m2, mm2	hP9-Zr3Al3Ni7	ICSD-152131			https://doi.org/10.1515/znb-1999-0111
189	6̄m2	6̄, mm2	hP11-Li6.23Mn1.77N3	COD-4320311			https://doi.org/10.1021/ic010412o
190	6̄m2	1, 2, 3, 32, m	hP36-CeCO3F	COD-9000056			https://pubs.geoscienceworld.org/msa/ammin/article/38/11-12/932/539301/the-crystallography-of-bastnaesite-parisite
190	6̄m2	1, 2, 3, m	hP50-Sr4Ru2O9	COD-4030716			https://doi.org/10.1002/chin.199542027
190	6̄m2	1, 3, 32, m	hP24-FeS	COD-1009043			https://doi.org/10.1051/jphysrad:019540015010067801
190	6̄m2	6̄, 1, 3, 32	hP20-CsSO3	COD-1010303		•	https://doi.org/10.1515/zpch-1932-1825
190	6̄m2	6̄, 1, 3, m	hP28-Rb6Mo4Cl16.0002	COD-4344191			https://doi.org/10.1021/ic50075a008
190	6̄m2	6̄, 1, 3, m	hP42-NaV6O11	COD-1001687			https://doi.org/10.1016/0022-4596(87)90353-7
190	6̄m2	6̄, 2, 3, m	hP18-Mg2Ga	COD-1523635			https://doi.org/10.17188/1205025
190	6̄m2	6̄, 2, 3, m	hP42-Rb6Na2U2C6O23	COD-2013740			https://doi.org/10.1107/S0108270103028312
190	6̄m2	6̄, 2, m	hP16-Sm3Ge7	COD-4332825			https://doi.org/10.1021/ic060913f
191	6/mmm	6/mmm	hP3-Sr	ICSD-79592			https://doi.org/10.7567/JJAPS.32S3.752
191	6/mmm	6̄m2, 1, 3m, m, mm2	hP216-Si8O13	ICSD-86206			https://doi.org/10.1021/jp972319k
191	6/mmm	6̄m2, 3m, 6mm, m, mm2, mmm	hP41-K3Hg5	COD-6000172			https://doi.org/10.1006/jssc.1999.8569
191	6/mmm	6̄m2, 6/mmm	hP3-Co4Ge3	ICSD-52965			https://doi.org/10.1002/zaac.19422500110
191	6/mmm	6̄m2, 6/mmm	hP3-Hg	ICSD-25364	•		https://doi.org/10.1016/0022-5088(74)90037-X
191	6/mmm	6̄m2, 6/mmm	hP3-Ti	ICSD-52521			https://doi.org/10.17188/1287108
191	6/mmm	6̄m2, 6/mmm, mmm	hP6-CaCu9	ICSD-260679	•		https://doi.org/10.17188/1193525
191	6/mmm	m, mm2	hP90-B2C13O2	COD-4110100			https://doi.org/10.1021/ja0751781
191	6/mmm	mm2, mmm	hP12-ScF5	COD-7230297			https://doi.org/10.1039/C8CE00257F
191	6/mmm	mm2, mmm	hP12-WO3	COD-1004057	•		https://doi.org/10.1016/0022-4596(79)90199-3
191	6/mmm	mm2, mmm	hP15-Sa2Ca2Pb	COD-4107278			https://doi.org/10.1021/ja0770983
192	6/mmm	1, 2, m	hP72-AlPO4	ICSD-62772			https://doi.org/10.1107/S0108270187091418
192	6/mmm	1, 222, 32, m	hP58-Be3Al2(SiO3)6	COD-1010541			https://doi.org/10.1098/rspa.1926.0088
192	6/mmm	1, 222, 6, m	hP166-Ag16.08P2I12O6.972	ICSD-27234			https://doi.org/10.1016/0022-4596(82)90266-3
193	6/mmm	32, mm2	hP16-Mn3Si	ICSD-166772			https://doi.org/10.1180/minmag.2009.073.1.43
193	6/mmm	3̄m, 32, mm2	hP18-Hf9CuSn3	ICSD-107310			https://doi.org/10.1007/BF00912313
194	6/mmm	3m	hP4-Ge	ICSD-636533	•	•	https://doi.org/10.17188/1324726
194	6/mmm	3m	hP4-O	ICSD-164724	•		https://doi.org/10.1063/1.3118970
194	6/mmm	3̄m, 3m, mm2	hP12-K3Au2	COD-2018869			https://doi.org/10.1107/S0108270188003890
194	6/mmm	3̄m, 3m, mm2	hP12-Mg3Zn2	ICSD-46006			https://doi.org/10.1107/S0108270184002791
194	6/mmm	3̄m, 6̄m2	hP12-Al7Mo3	ICSD-105521			https://doi.org/10.17188/1276161
194	6/mmm	3̄m, 6̄m2	hP12-Mn3N7	COD-1008015		•	https://doi.org/10.1107/S0567740877009261
194	6/mmm	3̄m, 6̄m2	hP4-La	ICSD-43573		•	https://doi.org/10.1016/0022-5088(61)90003-0
194	6/mmm	3̄m, 6̄m2, 3m	hP12-LaSbAu	COD-4123309			https://doi.org/10.1021/ja511394q
194	6/mmm	3̄m, 6̄m2, 3m	hP8-FeAg3O6	COD-2105341			https://doi.org/10.1107/S056774087200500X
194	6/mmm	3̄m, 6̄m2, 3m	hP8-Li2O	COD-2100227			https://doi.org/10.1107/S0108768105003629
194	6/mmm	3̄m, 6̄m2, 3m, m	hP22-K4S3O12	COD-1000049		•	https://doi.org/10.1107/S0567740880003779
194	6/mmm	3m, m	hP20-H3O	ICSD-247095	•	•	https://doi.org/10.1063/1.1765099
194	6/mmm	3m, m	hP20-ZnC2N2	COD-4119777	•	•	https://doi.org/10.1021/ja4012707
194	6/mmm	6̄m2	hP2-Be	ICSD-1425		•	https://doi.org/10.1107/S0567739478000121
194	6/mmm	6̄m2	hP4-C	ICSD-31170			https://doi.org/10.1007/BF01327534
194	6/mmm	6̄m2, 2/m, 3m	hP12-SiO	ICSD-40896	•	•	https://doi.org/10.1524/zkri.1978.147.3-4.159
194	6/mmm	6̄m2, 2/m, 3m, m	hP38-Th4Ni21	ICSD-105410			https://doi.org/10.1107/S0365110X5600108X
194	6/mmm	6̄m2, 3m	hP12-Cu9Se5	COD-2106764	•		https://doi.org/10.1107/S0108768102003269
194	6/mmm	6̄m2, 3m	hP6-CaIn6	ICSD-58686			https://doi.org/10.1021/ic9602557
194	6/mmm	6̄m2, 3m	hP6-Tb	ICSD-52496	•		https://doi.org/10.1016/0375-9601(85)90311-1
194	6/mmm	6̄m2, 3m	hP8-Na7P3	COD-2207375			https://doi.org/10.1107/S1600536805031168
195	23	1	cP48-B	ICSD-290909			https://doi.org/10.1016/j.ijhydene.2013.06.025
195	23	1, 2, 23, 3	cP60-Al23Ir7	ICSD-406526			https://doi.org/10.1524/zkri.1997.212.6.439
196	23	1, 2, 23	cF88-K2CuPb(NO2)6	ICSD-36135			https://doi.org/10.17188/1277608
196	23	1, 2, 23, 3	cF360-Zr4H47.99936N12F28.0032	ICSD-418095		•	https://doi.org/10.1007/s10947-008-0066-8
196	23	1, 23, 3	cF120-Er8Fe16D23.52	ICSD-186233		•	https://doi.org/10.1016/j.jallcom.2012.05.107
197	23	1, 2	cI60-Bi2O3	COD-1010313			https://doi.org/10.17188/1183579
197	23	1, 2, 23, 3	cI58-Nd4Os6O19	COD-1004068			https://doi.org/10.1016/0022-5088(81)90182-X
197	23	1, 23, 3	cI66-V0.09Bi25.35O40	COD-1008478			https://doi.org/10.1016/0022-4596(90)90113-C
198	23	1, 3	cP16-H3N	ICSD-84461		•	https://doi.org/10.1021/jp970580v
198	23	1, 3	cP192-Na7Si17	ICSD-194241			https://doi.org/10.1021/ja502733e
198	23	1, 3	cP20-AlAu4	ICSD-104616			https://doi.org/10.1016/0022-5088(90)90047-N
198	23	1, 3	cP24-SiO2	ICSD-24587	•	•	https://doi.org/10.2475/ajs.s5-23.136.350
198	23	1, 3	cP44-ZrW2O8	COD-1000396	•		https://doi.org/10.1107/S0108270195001545
198	23	1, 3	cP60-Sr8Al7	ICSD-58168			https://doi.org/10.1107/S0108270183006940
198	23	1, 3	cP60-Sr8Ga7	COD-2020034			https://doi.org/10.1107/S0108270183006940
198	23	1, 3	cP64-InCl	ICSD-2429			https://doi.org/10.1107/S056774087801081X
198	23	3	cP12-NiSbS	ICSD-93900	•	•	https://doi.org/10.1006/jssc.2001.9342
198	23	3	cP8-SiRh	ICSD-24719			https://doi.org/10.1107/S0365110X54001314
199	23	1, 2	cI36-NO2	COD-1010516	•	•	https://doi.org/10.1007/BF01390966
199	23	1, 2, 3	cI80-Er2O3	COD-1010334		•	https://doi.org/10.17188/1283440
199	23	1, 2, 3	cI80-Sc2O3	COD-1010585		•	https://doi.org/10.17188/1197026
200	m3̄	1, m, m3̄, mm2	cP169-Al78.168Fe16.02Si9.672Cu32.53	COD-1533741			https://doi.org/10.1557/JMR.1999.0049
200	m3̄	3, m, m3̄, mm2	cP39-Na2Cd11	COD-2310324			https://doi.org/10.1107/S0365110X65004437
200	m3̄	3, m, mmm	cP38-Ta8Cu4.0002O24	COD-1527958			https://doi.org/10.1002/zaac.19774350122
200	m3̄	3, m3̄, mm2, mmm	cP40-Ba8Gd2Cu6O18.36	COD-1522332			https://doi.org/10.1557/JMR.1999.0049
200	m3̄	m, m3̄, mm2	cP20-CsCd(NO2)3	COD-1529593	•		https://doi.org/10.1016/0022-5088(79)90251-0
200	m3̄	m3̄, mm2, mmm	cP11-CsCd(NO2)3	COD-1010354			https://doi.org/10.17188/1196516
200	m3̄	m3̄, mm2, mmm	cP11-CsHg(NO2)3	COD-1010350			https://doi.org/10.17188/1196516
200	m3̄	m3̄, mm2, mmm	cP11-KCd(NO2)3	COD-1010352			https://doi.org/10.17188/1196516
200	m3̄	m3̄, mm2, mmm	cP11-RbCd(NO2)3	COD-1010353			https://doi.org/10.17188/1196516
200	m3̄	m3̄, mm2, mmm	cP11-RbHg(NO2)3	COD-1010349			https://doi.org/10.17188/1196516
200	m3̄	m3̄, mm2, mmm	cP11-TlCd(NO2)3	COD-1010355			https://doi.org/10.17188/1196516
200	m3̄	m3̄, mm2, mmm	cP11-TlHg(NO2)3	COD-1010351			https://doi.org/10.17188/1196516
201	m3̄	3̄, 1, 2, 3	cP60-KSbO3	COD-1011292			https://doi.org/10.17188/1267316
201	m3̄	3̄, 1, 2, 3	cP68-Ga3.9996Bi12Sb8.0004O44	COD-1008051			https://doi.org/10.1021/ic50128a019
201	m3̄	3̄, 1, 2, 3	cP68-La3Ir3O11	COD-1004066			https://doi.org/10.1016/0022-5088(79)90255-8
201	m3̄	3̄, 1, 2, 3	cP68-La3Ru3O11	COD-1004063			https://doi.org/10.1016/0025-5408(78)90043-0
201	m3̄	3̄, 1, 222, 23	cP40-YFe4(CuO4)3	COD-4119595			https://doi.org/10.1021/ja312015j
201	m3̄	3̄, 1, 3	cP84-KRe3.5Os2.5Se7.5Cl6.5	COD-4320800			https://doi.org/10.1021/ic010867d
201	m3̄	3̄, 1, 3	cP84-Sn(Mo3Cl7)2	COD-8100913			https://doi.org/10.1524/ncrs.2001.216.14.41
202	m3̄	23, 3, m, m3̄	cF144-Cs3Cu20Te13	COD-4338417			https://doi.org/10.1021/ic500291v
202	m3̄	23, m, m3̄, mm2	cF88-Co(N3O4)3	COD-1010259			https://doi.org/10.1524/zkri.1936.95.1.308
203	m3̄	3̄, 1, 2, 3	cF208-Na3CoC2ClO6	COD-2018287		•	https://doi.org/10.1107/S0108270111043605
204	m3̄	3̄, m	cI32-CoAs3	COD-2106188			https://doi.org/10.1107/S0567740871005727
204	m3̄	3̄, m, m3̄	cI34-EuP12Ru4	COD-2224851			https://doi.org/10.1107/S1600536810000589
204	m3̄	3̄, m, m3̄	cI34-Nb0.6H0.6W0.4O3	COD-1000279			https://doi.org/10.1016/0025-5408(88)90113-4
204	m3̄	3̄, m, m3̄, mmm	cI40-LiWO3	ICSD-288			https://doi.org/10.1016/0022-4596(76)90206-1
204	m3̄	m, m3̄	cI26-Al12W	ICSD-58207			https://doi.org/10.1107/S0365110X54002514
204	m3̄	m, mm2	cI36-NO2	COD-1530236			https://doi.org/10.1063/1.443414
205	m3̄	1, 3	cP40-SnI4	COD-1010610			https://doi.org/10.1021/ja01657a014
205	m3̄	1, 3	cP72-Cd4As2I3	COD-1001624			https://doi.org/10.1107/S0567740875007388
205	m3̄	3	cP16-CuBr	ICSD-78279	•		https://doi.org/10.1103/PhysRevB.50.5868
205	m3̄	3	cP8-N	ICSD-15472	•		https://doi.org/10.1107/S0365110X61002862
205	m3̄	3̄, 1, 3	cP264-Ca3Al2O6	COD-1000039			https://doi.org/10.1107/S0567740875003639
205	m3̄	3̄, 3	cP12-As2Pt	ICSD-38428	•	•	https://pubs.geoscienceworld.org/canmin/article/17/1/117/11304/the-crystal-structure-of-platarsite-pt-as-s-2-and
205	m3̄	3̄, 3	cP12-CO2	ICSD-16428			https://doi.org/10.1107/S0567740880009879
205	m3̄	3̄, 3	cP12-SiO2	ICSD-158958		•	https://doi.org/10.1126/science.1114879
205	m3̄	3̄, 3	cP12-SiP2	ICSD-30694	•	•	https://doi.org/10.1524/zkri.1984.167.14.1.
205	m3̄	3̄, 3	cP12-Te2Rh	ICSD-2179		•	https://doi.org/10.3891/acta.chem.scand.32a-0209
206	m3̄	1, 3	cI416-P4S9	COD-2106983			https://doi.org/10.1107/S0567740869003864
206	m3̄	3	cI16-Si	ICSD-16569	•	•	https://doi.org/10.1107/S0365110X64001840
206	m3̄	3̄, 1, 2	cI80-U2N3	COD-4124681		•	https://doi.org/10.1021/ja01181a029
206	m3̄	3̄, 1, 2, 3	cI96-TiTe3O8	COD-2106051		•	https://doi.org/10.1107/S0567740871002620
207	432	1, 3, 4, 422, 432	cP73-Ca14Ga10	ICSD-245650			https://doi.org/10.1016/j.jssc.2007.04.013
207	432	1, 3, 432	cP33-RbNO3	ICSD-60966	•	•	https://doi.org/10.1107/S0108270187095660
208	432	2, 32	cP16-AsH3	COD-1010133			https://doi.org/10.17188/1201914
208	432	2, 32	cP16-AsH3	ICSD-24499			https://doi.org/10.17188/1285014
209	432	1, 222, 23, 3, 4, 432	cF312-Ca56Zn23.98Ga40.02O141	ICSD-245650			https://doi.org/10.1016/j.jssc.2007.04.013
210	432	1, 2, 23, 3	cF288-Cu110.752Te48S15.072	ICSD-92553			https://doi.org/10.1524/zkri.2000.215.8.475
210	432	1, 2, 23, 3, 32	cF264-Ca24Mg8B16C8O73	ICSD-9988		•	http://icsd.kisti.re.kr/icsd/icsd_view1.jsp?board=icsd&num=6398&pg=399
212	432	1, 2, 3	cP52-Zn2Ge3O8	COD-1007256			http://crystallography-online.com/structure/1007256
212	432	1, 2, 3, 32	cP56-Mg4.004Mn11.996Cu8O32	COD-4002457			https://doi.org/10.1021/cm010857a
213	432	2, 3	cP20-Mg3Ru2	COD-4305398			https://doi.org/10.1021/ic800387a
213	432	2, 3	cP20-Y1.25Cu3Ag0.75	COD-2018852			https://doi.org/10.1107/S0108270193003634
213	432	2, 3, 32	cP24-Ni2Mo3N	COD-6000257			https://doi.org/10.1006/jssc.1999.8296
213	432	32	cP4-X	SIM-0	•	•	https://doi.org/10.1103/PhysRevLett.115.158303
214	432	2, 3, 32	cI48-Ag3AuSe2	COD-1509884		•	http://crystallography-online.com/structure/1509884
214	432	2, 3, 32	cI48-Ag3AuSe2	COD-1509884		•	https://doi.org/10.1002/zaac.19673560110
215	4̄3m	1, 3m, m, mm2	cP138-Cd6Se7O	COD-4125830	•	•	https://doi.org/10.1021/jacs.6b10490
215	4̄3m	4̄2m, 4̄3m, 1, 3m	cP39-Li7B7ClO12	ICSD-1127			https://doi.org/10.1107/S0567740877009443
215	4̄3m	4̄2m, 4̄3m, 3m	cP11-Ti4H7	ICSD-168328		•	https://doi.org/10.1016/j.ssc.2010.06.004
215	4̄3m	4̄2m, 4̄3m, 3m	cP8-NbCu3S4	COD-2206580	•	•	https://doi.org/10.1107/S1600536805022397
215	4̄3m	4̄2m, 4̄3m, 3m, m, mm2	cP38-K13Mn4Sn4S17	COD-4314117			https://doi.org/10.1021/ic034600l
216	4̄3m	3m, mm2	cF96-Gd4InRh	ICSD-417516			https://doi.org/10.1007/s00706-007-0663-9
216	4̄3m	4̄3m, 3m	cF24-AgClO4	COD-1010574	•	•	https://doi.org/10.1515/zkri-1930-0105
216	4̄3m	4̄3m, 3m	cF44-Cu10Se	ICSD-59955	•		https://doi.org/10.1107/S0108768104007475
216	4̄3m	4̄3m, 3m, mm2	cF48-Be4TeO7	COD-2106455	•	•	https://doi.org/10.1107/S0567740877012606
217	4̄3m	1, 2, m	cI144-GaSe2	ICSD-281757		•	https://doi.org/10.1126/science.1078663
217	4̄3m	1, m, mm2	cI204-Al10.896Si37.104N7.4016O96	COD-2020238			https://doi.org/10.1107/S0108270189000193
217	4̄3m	3m, m, mm2	cI44-U2F9	ICSD-200460			https://doi.org/10.1016/S0020-1693(00)95530-0
217	4̄3m	4̄, 3m, m	cI88-Al3Si3Ag4O12	COD-1510009	•		https://doi.org/10.1006/jssc.1995.1101
217	4̄3m	4̄, 3m, m, mm2	cI112-Ag3Ge5P6	COD-1509940			https://doi.org/10.17188/1192737
217	4̄3m	4̄, m	cI36-SiO2	ICSD-183701	•	•	https://doi.org/10.1016/j.micromeso.2011.10.042
217	4̄3m	4̄2m, 3m	cI22-Eu3Ga4Ni4	COD-1524287			https://doi.org/10.1016/0025-5408(87)90046-8
217	4̄3m	4̄2m, 4̄3m, 3m	cI16-Tl3VS4	COD-1530958			https://doi.org/10.17188/1267492
217	4̄3m	4̄3m, 3m	cI10-SiF4	ICSD-48147		•	https://doi.org/10.1515/znb-1984-1001
218	4̄3m	4̄, 1, 23, 3	cP40-RuO4	ICSD-415303			https://doi.org/10.1016/j.jssc.2005.07.021
218	4̄3m	4̄, 1, 23, 3	cP46-NaAlSiClO	COD-1000028	•		https://doi.org/10.1107/s0108768184001683
218	4̄3m	4̄, 1, 3	cP52-Al3Si3Pb4O16	COD-1525952			https://doi.org/10.1002/%28SICI%291521-3765%2820000117%296%3A2<292%3A%3AAID-CHEM292>3.0.CO%3B2-M
218	4̄3m	4̄, 23, 3	cP16-Ag3PO4	COD-1007043		•	https://doi.org/10.1524/zkri.1976.144.16.76
219	4̄3m	1, 23, 3	cF176-Si3Cl8	COD-2106953			https://doi.org/10.1107/S0567740872004017
219	4̄3m	1, 23, 3	cF296-Co12SnC16O16	COD-9007766			https://doi.org/10.1107/S0108270189006025
219	4̄3m	4̄, 1, 2, 23, 3	cF304-K13Zn4Sn4S17	COD-4314116			https://doi.org/10.1021/ic034600l
220	4̄3m	1, 2, 3	cI104-In3P2O8	ICSD-66831			https://doi.org/10.1107/S0108768196003916
220	4̄3m	1, 3	cI208-ScP3O9	COD-2106480			https://doi.org/10.1107/S0567740878005853
220	4̄3m	4̄, 1, 2, 3	cI116-Ca6Al7O16	ICSD-164633	•		https://doi.org/10.1021/cm9007987
220	4̄3m	4̄, 1, 2, 3	cI1256-In48Co12S97	COD-4113753			https://doi.org/10.1021/ja030103s
220	4̄3m	4̄, 1, 3	cI76-ZnGa2Te4O12	COD-4329739		•	https://doi.org/10.1021/ic300909s
220	4̄3m	4̄, 3	cI28-Gd5AgSe8	COD-1509367			https://qiserver.ugr.es/cod/result.php?CODSESSION=eq96hee13d84nivngjf37tetsan7scph&order_by=formula&order=asc
220	4̄3m	4̄, 3	cI56-SrCe2S4	ICSD-86040			https://doi.org/10.1016/S0925-8388(98)00286-2
221	m3̄m	1, 3m, 4mm, m	cP404-Xe9F103	ICSD-416321			https://doi.org/10.1016/j.jfluchem.2006.04.014
221	m3̄m	1, 3m, 4mm, m	cP422-Dy3B106	ICSD-613597			https://doi.org/10.1016/0022-5088(72)90012-4
221	m3̄m	3m, 4/mmm, m3̄m, mm2	cP36-KHg11	ICSD-410566			https://doi.org/10.1002/(SICI)1521-3749(199907)625:7<1073::AID-ZAAC1073>3.0.CO;2-V
221	m3̄m	3m, 4mm, m, m3̄m, mm2	cP58-Ba6Co25S27	COD-1005012			https://doi.org/10.1021/ic00037a024
221	m3̄m	3m, 4mm, m, mm2	cP86-Al12Si12Ag11.48O48	COD-4119064		•	https://doi.org/10.1021/ja00490a035
221	m3̄m	4/mmm, 4mm, m, m3̄m	cP34-Rb19O3	ICSD-37106			https://doi.org/10.1515/znb-1978-0706
221	m3̄m	4/mmm, 4mm, m, m3̄m, mm2	cP64-Pd17Se15	ICSD-23907			https://doi.org/10.1107/S0365110X62001929
221	m3̄m	4/mmm, m3̄m	cP4-Cu3N	ICSD-167836	•	•	https://doi.org/10.1016/j.ssc.2010.06.012
221	m3̄m	4/mmm, m3̄m	cP7-Nb4C3	ICSD-42758			https://doi.org/10.17188/1191307
221	m3̄m	4mm, m3̄m	cP7-SiB6	ICSD-20240	•	•	https://doi.org/10.17188/1299378
221	m3̄m	4mm, m3̄m	cP8-DIN6	ICSD-36569	•	•	https://doi.org/10.1524/zkri.1992.200.3-4.225
221	m3̄m	m, m3̄m	cP26-Cr	ICSD-43038	•		https://doi.org/10.1143/JPSJ.22.744
221	m3̄m	m, m3̄m	cP26-UBe13	ICSD-58751		•	https://doi.org/10.1103/PhysRevB.32.6042
221	m3̄m	m3̄m	cP1-Po	ICSD-43211	•	•	https://doi.org/10.1016/0022-1902(66)80270-1
222	m3̄m	3̄, 4̄, 1, 3, 4	cP96-Nd5Mo3O16	COD-1001073			https://doi.org/10.17188/1276724
222	m3̄m	3̄, 4̄, 1, 3, 4	cP96-Nd5Mo3O16	ICSD-10197			https://doi.org/10.17188/1276724
222	m3̄m	3̄, 4̄, 1, 3, 4	cP96-Y4CdMo3O16	COD-1008194			https://doi.org/10.1107/S0567740882008826
223	m3̄m	4̄2m, 3, m, m3̄	cP54-Na4Si23	COD-4121824			https://doi.org/10.1021/ja502733e
223	m3̄m	4̄2m, 32	cP14-Pt3O4	ICSD-43002		•	https://doi.org/10.1016/0022-5088(68)90070-2
223	m3̄m	4̄2m, 32, m, m3̄	cP46-RbHg4	COD-6000169			https://doi.org/10.1006/jssc.1999.8569
223	m3̄m	4̄2m, 32, m3̄	cP16-CdPd3O4	COD-1008076			https://doi.org/10.1515/znb-1979-1207
223	m3̄m	4̄2m, 32, m3̄	cP16-PdO	ICSD-14033			https://doi.org/10.1515/znb-1979-1207
223	m3̄m	4̄2m, m3̄	cP8-Cr3Si	ICSD-16835			https://doi.org/10.17188/1195092
223	m3̄m	4̄2m, m3̄	cP8-O	ICSD-16574			https://doi.org/10.1107/S0365110X6400202X
223	m3̄m	4̄2m, m3̄	cP8-V3Au	COD-2105389			https://doi.org/10.1107/S0567740868001937
224	m3̄m	3̄m, 1	cP52-TeO6	ICSD-2390			https://doi.org/10.1107/S0567740878010353
224	m3̄m	3̄m, 3m	cP12-CaC2	COD-1010500			https://doi.org/10.1524/zkri.1926.64.1.296
224	m3̄m	3̄m, 4̄3m	cP6-Ag2O	COD-4318188		•	https://doi.org/10.1021/ic0111177
224	m3̄m	3̄m, 4̄3m	cP6-Cu2O	COD-1000063		•	https://doi.org/10.1007/BF01390765
224	m3̄m	3̄m, 4̄3m, 3m	cP14-SiC2N4	COD-1526364	•		https://doi.org/10.1002/anie.199706031
224	m3̄m	4̄3m, 3m	cP10-H4O	ICSD-31868			https://doi.org/10.1073/pnas.52.6.1433
224	m3̄m	4̄3m, 3m	cP10-MnC2N2	COD-4328521			https://doi.org/10.1021/ic202393d
225	m3̄m	3m, 4mm, m3̄m, mmm	cF116-Mn6Ni16P7	COD-1008203			https://doi.org/10.1016/0025-5408(83)90098-3
225	m3̄m	3m, m3̄m, mmm	cF60-Cu6PbO8	COD-9007697		•	https://doi.org/10.1107/S0108768199011015
225	m3̄m	4̄3m, 3m, 4mm	cF64-FeNiS2	COD-1011181	•		https://doi.org/10.1080/11035892509443177
225	m3̄m	4̄3m, 3m, 4mm, m, m3̄m, mm2	cF276-Ba3Cu16.04Te7.05S4.45	COD-4325941			https://doi.org/10.1021/ic200984q
225	m3̄m	4̄3m, 3m, 4mm, m, m3̄m, mm2	cF296-Sr7Cu44As23	COD-4341171			https://doi.org/10.1021/ic5017615
225	m3̄m	4̄3m, 3m, 4mm, m3̄m	cF288-NaAlH8N2F6	COD-2210090			https://doi.org/10.1107/S1600536806029369
225	m3̄m	4̄3m, 3m, 4mm, m3̄m	cF68-Co9S8	COD-1011206		•	https://doi.org/10.17188/1191033
225	m3̄m	4̄3m, 3m, 4mm, m3̄m	cF72-In6Ge2PtO9	COD-4111935		•	https://doi.org/10.1021/ja053280x
225	m3̄m	4̄3m, 4mm, m3̄m	cF36-Cs2PdI6	COD-4300059			https://doi.org/10.1021/ic990670+
225	m3̄m	4̄3m, 4mm, m3̄m	cF40-Hf4N12O4.08F19.92	COD-4331663			https://doi.org/10.1021/ic301760a
225	m3̄m	4̄3m, m3̄m	cF12-Li2O	COD-4121514	•		https://doi.org/10.1021/ja066016s
225	m3̄m	m3̄m	cF4-Cu	ICSD-43493	•	•	https://doi.org/10.1063/1.1728392
225	m3̄m	m3̄m, mm2	cF52-UB12	COD-1008115		•	https://doi.org/10.1107/S0365110X54000151
226	m3̄m	4̄2m, 3, m	cF184-Cu8Sn3S12	COD-4345120		•	https://doi.org/10.1021/acs.inorgchem.6b02012
226	m3̄m	432, m, m3̄	cF112-NaZn13	ICSD-105172			https://doi.org/10.1002/bbpc.19330390207
227	m3̄m	1, 2, m	cF2304-SiO2	ICSD-55474	•	•	https://doi.org/10.1021/ja048685g
227	m3̄m	3̄m, 4̄3m	cF24-NaPt2	COD-2020042	•	•	https://doi.org/10.1107/S0108270189000351
227	m3̄m	3̄m, 4̄3m	cF24-SiO2	ICSD-77460	•	•	https://doi.org/10.1524/zkri.1992.201.1-2.125
227	m3̄m	3̄m, 4̄3m	cF24-YbIn0.81Cu4Rh0.19	COD-2210400	•	•	https://doi.org/10.1107/S1600536806029941
227	m3̄m	3̄m, 4̄3m, 3m	cF56-Ag2MoO4	COD-1010623	•	•	https://doi.org/10.1021/ja01430a017
227	m3̄m	3̄m, 4̄3m, 3m	cF56-Cr2Co0.2Cu0.8Se4	COD-4338589	•	•	https://doi.org/10.1021/ic900264x
227	m3̄m	3̄m, 4̄3m, 3m, m	cF160-S17N3	COD-4315790			https://doi.org/10.1021/ic1005049
227	m3̄m	3̄m, 4̄3m, 3m, mm2	cF120-Al11O4	ICSD-28260		•	https://doi.org/10.2109/jcersj1950.84.976_610
227	m3̄m	3̄m, 4̄3m, m, mm2	cF184-CeAl20Cr2	ICSD-236266			https://doi.org/10.1016/j.jssc.2012.06.035
227	m3̄m	3̄m, 4̄3m, mm2	cF288-AlH2.25O1.875F1.5	COD-4124633	•	•	https://doi.org/10.1021/ja01181a030
227	m3̄m	3̄m, 4̄3m, mm2	cF72-CsAl0.38Te1.62O6	COD-4325430	•	•	https://doi.org/10.1021/ic200574v
227	m3̄m	3̄m, 4̄3m, mm2	cF72-W2O7	COD-1001358			https://doi.org/10.1016/0025-5408(88)90229-2
227	m3̄m	3̄m, 4̄3m, mm2	cF88-Na0.82U0.45Nb2O6.76	COD-1001183			https://doi.org/10.1107/S0567740872003553
227	m3̄m	3̄m, 4̄3m, mm2	cF88-Pr2Zr2O7	COD-4303938	•	•	https://doi.org/10.1021/ic902020r
227	m3̄m	3̄m, 4̄3m, mm2	cF88-X	ICSD-24225			https://doi.org/10.1524/zkri.1931.76.1.322
227	m3̄m	3̄m, 4̄3m, mm2	cF88-X	ICSD-27815			https://pubs.geoscienceworld.org/canmin/article/9/3/383/525033/la-composition-chimique-et-la-structure
227	m3̄m	3m, mm2	cF80-As2O3	COD-1010609		•	https://doi.org/10.1021/ja01660a006
227	m3̄m	3m, mm2	cF80-Sb2O3	COD-9007609		•	https://doi.org/10.1107/S0567740875006759
227	m3̄m	3̄m, mm2	cF64-FeF3	COD-1000228	•	•	https://doi.org/10.1016/0025-5408(86)90134-0
227	m3̄m	4̄3m	cF8-C	ICSD-52054	•	•	https://doi.org/10.1107/S0108768195010810
227	m3̄m	4̄3m, 2, 3m, m, mm2	cF1632-SiO2	ICSD-48154			https://doi.org/10.1524/zkri.1984.167.1-2.73
227	m3̄m	4̄3m, 3m	cF40-ZnC2N2	COD-4119776	•	•	https://doi.org/10.1021/ja4012707
227	m3̄m	4̄3m, 3m	cF80-NaBC4N4	COD-4308585			https://doi.org/10.1021/ic048780q
227	m3̄m	4̄3m, 3m, m	cF136-Ge	ICSD-245948		•	https://doi.org/10.1002/anie.200800914
227	m3̄m	4̄3m, 3m, m	cF136-Si	ICSD-56721		•	https://doi.org/10.1103/PhysRevB.60.950
228	m3̄m	1, 2, 23, 3	cF432-Te7(Te2.52Si5.48)Si12	ICSD-413174			https://doi.org/10.1016/S1293-2558(03)00172-9
229	m3̄m	3m	cI16-C	ICSD-20351			https://doi.org/10.17188/1275411
229	m3̄m	3̄m, mm2	cI64-FeSnH5O6	COD-1001744		•	https://doi.org/10.1016/0022-1902(76)80168-6
229	m3̄m	4̄2m, 3m, 4mm	cI40-Re3As7	COD-1008117			https://doi.org/10.1016/0022-5088(66)90021-X
229	m3̄m	4̄2m, m3̄m	cI14-NbD6	COD-4111970			https://doi.org/10.1021/ja051508a
229	m3̄m	4mm, m3̄m	cI14-MoF6	ICSD-1879			https://doi.org/10.1107/S0567740875004505
229	m3̄m	m3̄m	cI2-D	ICSD-28466		•	https://doi.org/10.1063/1.1727691
230	m3̄m	1, 2	cI672-Ta2Cl5	ICSD-409386			https://doi.org/10.1515/ncrs-1999-0110.
230	m3̄m	1, 222	cI120-Bi4Rh	ICSD-58854			https://doi.org/10.17188/1204874
230	m3̄m	3̄, 1, 2, 32	cI272-Sr4LiB3O9	COD-4309484			https://doi.org/10.1021/ic050299s
230	m3̄m	3̄, 2	cI112-Al4Ni3	ICSD-58042			https://doi.org/10.1016/0022-5088(89)90185-9
230	m3̄m	3̄, 4̄, 1, 2, 222, 3	cI528-Rb4Sn29	ICSD-162178			https://doi.org/10.1039/B810783A

## Sheet: Gap Structures
Space Group	Pearson Symbol	Type	Gap above Band	max(Δω(ε=16))	ω*(ε=16)	min(ε_(Δω>0))	Constituents	Database Code	Photonics DOI/URL
1	aP4-Li	Direct	16	3.28%	0.5006	10	Li	SIM-0	New
1	aP4-Li	Inverse	4	27.07%	0.4618	6	Li_r	SIM-0	https://doi.org/10.1063/1.1635664
1	cP12-FeS2	Direct	16	2.68%	0.439	12	FeS2	ICSD-10422	New
1	cP12-FeS2	Inverse	16	5.86%	0.7489	12	FeS2_r	ICSD-10422	New
3	mP9-GePb3O5	Inverse	5	9.89%	0.45	12	GePb3O5_r	ICSD-200517	New
3	mP9-GePb3O5	Inverse	8	3.48%	0.7099	12	GePb3O5_r	ICSD-200517	New
4	mP12-SiO2	Direct	4	23.94%	0.3609	6	SiO2	ICSD-56473	New
4	mP12-SiO2	Inverse	4	3.33%	0.3388	6	SiO2_r	ICSD-56473	New
4	mP24-SiO2	Direct	8	23.78%	0.6574	6	SiO2	ICSD-56473	New
4	mP24-SiO2	Inverse	8	3.13%	0.5897	10	SiO2_r	ICSD-56473	New
4	mP36-SiO2	Direct	12	9.69%	0.4806	12	SiO2	ICSD-34889	New
5	mC80-H5O2	Inverse	15	1.25%	0.6546	12	H5O2_r	ICSD-257192	New
5	mC80-H5O2	Inverse	16	0.2%	0.6779	12	H5O2_r	ICSD-257192	New
5	mC80-H5O2	Inverse	18	0.88%	0.7445	14	H5O2_r	ICSD-257192	New
9	mC20-Ga2Se3	Inverse	12	7.17%	0.7803	6	Ga2Se3_r	COD-2020137	New
9	mC20-Ga2Se3	Inverse	18	8.29%	0.7393	8	Ga2Se3_r	COD-2020137	New
9	mC24-Ag2TeS3	Inverse	12	2.1%	0.5646	12	Ag2TeS3_r	COD-1509712	New
9	mC64-P3N5	Direct	12	8.53%	0.6328	10	P3N5	COD-6000643	New
12	mC12-Te	Inverse	18	2.5%	1.1854	16	Te_r	ICSD-97742	New
12	mC336-SO2	Inverse	4	15.57%	0.6528	8	SO2_r	COD-4114080	New
12	mC4-Ce	Inverse	16	6.62%	0.8072	10	Ce_r	ICSD-41824	New
12	mC4-ReS2	Inverse	16	8.05%	0.5513	10	ReS2_r	ICSD-75459	New
14	mP212-Zn4In16S33	Inverse	6	8.82%	0.4895	12	Zn4In16S33_r	COD-4127044	New
14	mP24-SiO2	Direct	8	16.25%	0.6239	8	SiO2	ICSD-91737	New
14	mP24-SiO2	Inverse	8	1.88%	0.6662	12	SiO2_r	ICSD-91737	New
14	mP288-SiO2	Inverse	4	10.25%	0.3323	12	SiO2_r	COD-1505106	New
14	mP36-BeP2O6	Direct	12	6.69%	0.4844	12	BeP2O6	COD-1007017	New
15	mC384-Al19.2Co12.8P32O128	Inverse	16	8.17%	0.4111	10	Al19.2Co12.8P32O128_r	COD-4101096	New
20	oC48-H2O	Direct	8	13.24%	0.6629	10	H2O	ICSD-31683	New
20	oC48-H2O	Direct	8	13.3%	0.6624	10	H2O	COD-1011063	New
20	oC48-SiO2	Direct	8	24.61%	0.6546	8	SiO2	ICSD-15321	New
20	oC48-SiO2	Inverse	8	4.99%	0.6149	12	SiO2_r	ICSD-15321	New
31	oP16-Cd2GaAgS4	Direct	16	4.69%	0.5828	12	Cd2GaAgS4	COD-2205826	New
31	oP16-Cd2GaAgS4	Inverse	16	4.57%	0.7446	10	Cd2GaAgS4_r	COD-2205826	New
31	oP16-CdCu2GeS4	Direct	16	2.36%	0.546	14	CdCu2GeS4	COD-2107119	New
31	oP16-CdCu2GeS4	Inverse	16	6.75%	0.7734	10	CdCu2GeS4_r	COD-2107119	New
31	oP16-Li2MnSiO4	Inverse	16	0.61%	0.6989	14	Li2MnSiO4_r	COD-2236685	New
31	oP16-ZnSiCu2S4	Direct	16	4.41%	0.561	12	ZnSiCu2S4	COD-2229829	New
31	oP16-ZnSiCu2S4	Inverse	16	4.67%	0.7242	10	ZnSiCu2S4_r	COD-2229829	New
31	oP4-SnO	Direct	16	3.62%	0.567	14	SnO	ICSD-20624	New
31	oP4-SnO	Inverse	4	2.84%	0.417	14	SnO_r	ICSD-20624	New
33	oP12-CdP2	Direct	12	3.85%	0.67	12	CdP2	COD-2106966	New
34	oP6-CoTe2	Inverse	8	2.32%	0.4003	6	CoTe2_r	ICSD-625405	New
38	oA336-SiO2	Inverse	4	5.62%	0.3671	12	SiO2_r	COD-4110502	New
40	oA28-AlPbO3	Direct	4	2.76%	0.5748	16	AlPbO3	COD-2101306	New
41	oA12-SO2	Direct	12	0.53%	0.8333	16	SO2	ICSD-24645	New
41	oA12-SO2	Direct	16	0.43%	0.7781	16	SO2	ICSD-24645	New
41	oA12-SO2	Inverse	16	0.21%	0.6524	16	SO2_r	ICSD-24645	New
43	oF96-In2S5	Direct	2	12.28%	0.3173	8	In2S5	COD-2102385	Gap(s) for space group 43 above band 2 theorized in: https://doi.org/10.1103/PhysRevLett.121.263903, Gap(s) above band(s) 8 not previously studied
43	oF96-In2S5	Direct	8	0.11%	0.5586	14	In2S5	COD-2102385	Gap(s) for space group 43 above band 2 theorized in: https://doi.org/10.1103/PhysRevLett.121.263903, Gap(s) above band(s) 8 not previously studied
43	oF96-In2S5	Inverse	2	25.68%	0.4133	6	In2S5_r	COD-2102385	Gap(s) for space group 43 above band 2 theorized in: https://doi.org/10.1103/PhysRevLett.121.263903
44	oI108-SiO2	Direct	18	6.64%	0.7853	12	SiO2	ICSD-281221	New
52	oP20-Li2TiTeO6	Inverse	4	2.44%	0.4175	14	Li2TiTeO6_r	COD-1001856	New
52	oP24-Li1.6Sb4H2.4O12	Inverse	4	0.14%	0.3892	16	Li1.6Sb4H2.4O12_r	COD-1000142	New
54	oP24-SiO2	Inverse	12	2.4%	0.5426	10	SiO2_r	COD-4124082	New
58	oP6-As2(Co,Ni,Fe)	Direct	8	1.34%	0.4008	14	As2(Co,Ni,Fe)	COD-2219402	New
58	oP6-CoTe2	Inverse	8	1.28%	0.4476	8	CoTe2_r	COD-1011357	New
58	oP6-NaO2	Inverse	8	1.55%	0.4706	8	NaO2_r	COD-4124631	New
61	oP72-Cd4P2I3	Direct	16	1.56%	0.625	16	Cd4P2I3	COD-1001135	New
62	oP12-CuAsS	Direct	12	10.0%	0.7648	6	CuAsS	COD-2217766	New
62	oP12-CuAsS	Inverse	12	24.96%	1.07	4	CuAsS_r	COD-2217766	New
62	oP4-Ca	Inverse	4	7.81%	0.5994	14	Ca_r	ICSD-168757	New
62	oP44-Te4CO6	Direct	4	4.32%	0.3017	12	Te4CO6	COD-4326102	New
62	oP44-Te4CO6	Direct	16	1.59%	0.5208	14	Te4CO6	COD-4326102	New
62	oP44-Te4CO6	Inverse	4	2.94%	0.3635	12	Te4CO6_r	COD-4326102	New
63	oC24-Si	Direct	12	2.82%	0.407	14	Si	ICSD-291479	New
63	oC4-U	Direct	4	0.22%	0.407	16	U	COD-4124712	New
63	oC672-Si0.91Ge0.09O2	Inverse	8	6.09%	0.3374	14	Si0.91Ge0.09O2_r	COD-4108798	New
64	oC16-Ca	Inverse	12	0.91%	0.5674	16	Ca_r	ICSD-162255	New
65	oC8-C	Direct	16	1.81%	1.1701	14	C	ICSD-188336	New
67	oC40-Pb2O3	Inverse	4	0.37%	0.504	12	Pb2O3_r	ICSD-36295	New
69	oF12-TiSi2	Inverse	16	3.21%	0.9728	14	TiSi2_r	COD-1009012	New
69	oF8-BN	Direct	8	0.16%	0.5848	16	BN	ICSD-20946	New
70	oF16-Rb	Direct	12	0.82%	1.0575	16	Rb	ICSD-248070	New
70	oF608-ScC12O6	Inverse	12	0.31%	0.7426	16	ScC12O6_r	COD-4326808	New
70	oF8-Pu	Inverse	12	5.87%	0.9256	12	Pu_r	ICSD-44866	New
71	oI120-C	Inverse	17	2.64%	0.8432	14	C_r	ICSD-96620	New
71	oI2-Sn	Inverse	5	0.31%	0.5816	16	Sn_r	ICSD-236703	New
71	oI2-Sn	Inverse	6	3.68%	0.5097	14	Sn_r	ICSD-236703	New
72	oI12-SiO2	Inverse	14	1.77%	0.7059	16	SiO2_r	ICSD-25632	New
74	oI4-HgO	Direct	8	0.32%	0.6952	14	HgO	ICSD-16627	New
79	tI40-Cr4AgBiO14	Inverse	17	0.79%	0.6652	12	Cr4AgBiO14_r	COD-2105339	New
81	tP12-Ga0.71B0.29PO4	Direct	4	23.19%	0.3459	6	Ga0.71B0.29PO4	COD-2224852	New
81	tP12-Ga0.71B0.29PO4	Inverse	4	21.14%	0.3936	6	Ga0.71B0.29PO4_r	COD-2224852	New
81	tP12-PNO	Direct	4	22.95%	0.3456	6	PNO	ICSD-68681	New
81	tP12-PNO	Inverse	4	17.42%	0.3707	6	PNO_r	ICSD-68681	New
82	tI12-BPO4	Direct	2	23.13%	0.3642	6	BPO4	COD-1010299	Gap(s) for space group 82 above band 2 theorized in: https://doi.org/10.1103/PhysRevLett.121.263903
82	tI12-BPO4	Inverse	2	21.77%	0.4276	6	BPO4_r	COD-1010299	Gap(s) for space group 82 above band 2 theorized in: https://doi.org/10.1103/PhysRevLett.121.263903
82	tI12-InPS4	Direct	2	5.04%	0.3317	12	InPS4	COD-2106498	Gap(s) for space group 82 above band 2 theorized in: https://doi.org/10.1103/PhysRevLett.121.263903
82	tI12-InPS4	Inverse	11	1.48%	0.6665	14	InPS4_r	COD-2106498	New
82	tI12-InPS4	Inverse	14	0.17%	0.734	16	InPS4_r	COD-2106498	New
82	tI14-Hg2GeSe4	Inverse	8	19.56%	0.759	6	Hg2GeSe4_r	COD-2205173	New
82	tI14-Hg2GeSe4	Inverse	11	3.58%	0.6112	12	Hg2GeSe4_r	COD-2205173	New
91	tP28-Mg(FeO2)2	Inverse	16	2.68%	0.6115	12	Mg(FeO2)2_r	COD-9010293	New
92	tP12-SiO2	Direct	4	24.44%	0.3564	6	SiO2	ICSD-34928	New
92	tP12-SiO2	Inverse	4	19.23%	0.3752	6	SiO2_r	ICSD-34928	New
92	tP12-SiO2	Inverse	12	0.88%	0.4142	14	SiO2_r	ICSD-34928	New
92	tP16-HO	Direct	4	0.66%	0.2728	16	HO	ICSD-41532	New
92	tP16-HO	Inverse	12	4.08%	0.4493	10	HO_r	ICSD-41532	New
92	tP20-UB4	Direct	4	7.5%	0.3016	12	UB4	COD-4123979	New
92	tP20-UB4	Inverse	4	18.88%	0.35	8	UB4_r	COD-4123979	New
92	tP36-H2O	Direct	12	2.53%	0.4836	14	H2O	ICSD-64771	New
92	tP8-Ca	Inverse	12	2.81%	0.4289	14	Ca_r	ICSD-162253	New
92	tP8-O	Inverse	12	3.2%	0.4889	14	O_r	ICSD-30602	New
94	tP68-ZnH2C7NO6	Inverse	10	1.03%	0.3599	16	ZnH2C7NO6_r	COD-4110802	New
95	tP28-Ta0.6Ti3.4Zn7.7O16	Inverse	16	2.2%	0.5741	14	Ta0.6Ti3.4Zn7.7O16_r	COD-1544569	New
95	tP28-TiZn2O4	Inverse	16	3.04%	0.6275	12	TiZn2O4_r	COD-1544334	New
99	tP5-BaTiO3	Inverse	17	1.0%	0.9579	16	BaTiO3_r	COD-1525437	New
99	tP5-KNbO3	Inverse	17	0.62%	0.8992	16	KNbO3_r	ICSD-9535	New
104	tP36-Sr4LiSi4N8F	Direct	8	0.29%	0.5918	16	Sr4LiSi4N8F	ICSD-432269	New
105	tP26-Mg(ClO5)2	Inverse	10	1.41%	0.5485	16	Mg(ClO5)2_r	COD-9007818	New
107	tI60-K2MgO2	Direct	8	9.96%	0.6095	12	K2MgO2	COD-2101594	New
109	tI20-Ga2TeSe2	Inverse	2	3.33%	0.3897	12	Ga2TeSe2_r	COD-1537889	Gap(s) for space group 109 above band 2 theorized in: https://doi.org/10.1103/PhysRevLett.121.263903
111	tP7-Cu2HgI4	Direct	5	2.91%	0.3499	14	Cu2HgI4	COD-1010460	New
111	tP7-Cu2HgI4	Inverse	8	1.8%	0.3852	12	Cu2HgI4_r	COD-1010460	New
111	tP7-Cu2HgI4	Inverse	11	9.03%	0.5216	8	Cu2HgI4_r	COD-1010460	New
112	tP12-AlCuBr4	Inverse	16	0.76%	0.378	10	AlCuBr4_r	COD-4322712	New
112	tP16-FeCuSe2	Inverse	10	0.71%	0.4188	16	FeCuSe2_r	ICSD-656334	New
112	tP16-FeCuSe2	Inverse	16	6.0%	0.4998	10	FeCuSe2_r	ICSD-656334	New
114	tP10-Pd4S	Inverse	18	0.11%	0.6884	16	Pd4S_r	ICSD-648748	New
114	tP38-D10SO8	Direct	10	1.94%	0.5281	14	D10SO8	COD-2107424	New
118	tP24-SiO2	Inverse	10	3.61%	0.5319	14	SiO2_r	COD-4124053	New
118	tP24-SiO2	Inverse	12	0.42%	0.6516	14	SiO2_r	COD-4124053	New
119	tI280-In12Te23	Inverse	2	19.11%	0.421	6	In12Te23_r	COD-4334474	Gap(s) for space group 119 above band 2 theorized in: https://doi.org/10.1103/PhysRevLett.121.263903, Gap(s) above band(s) 12, 14 not previously studied
119	tI280-In12Te23	Inverse	12	0.2%	0.7011	14	In12Te23_r	COD-4334474	Gap(s) for space group 119 above band 2 theorized in: https://doi.org/10.1103/PhysRevLett.121.263903, Gap(s) above band(s) 12, 14 not previously studied
119	tI280-In12Te23	Inverse	14	0.5%	1.0384	16	In12Te23_r	COD-4334474	Gap(s) for space group 119 above band 2 theorized in: https://doi.org/10.1103/PhysRevLett.121.263903, Gap(s) above band(s) 12, 14 not previously studied
119	tI576-SiO2	Inverse	4	8.13%	0.4834	14	SiO2_r	COD-4124645	New
120	tI40-BeSO8	Direct	12	0.71%	0.459	10	BeSO8	COD-1010106	New
120	tI40-BeSO8	Inverse	12	19.21%	0.7467	6	BeSO8_r	COD-1010106	New
121	tI14-Cu2WS4	Inverse	8	0.72%	0.4922	10	Cu2WS4_r	COD-7117863	New
121	tI14-Ga2HgSe4	Direct	5	1.1%	0.432	16	Ga2HgSe4	COD-1537374	New
121	tI14-Ga2HgSe4	Inverse	8	4.93%	0.4423	8	Ga2HgSe4_r	COD-1537374	New
121	tI14-Ga2HgSe4	Inverse	11	13.93%	0.7511	8	Ga2HgSe4_r	COD-1537374	New
121	tI14-Mn1.5Ga4.34S8	Inverse	8	4.82%	0.4658	8	Mn1.5Ga4.34S8_r	COD-1524267	New
121	tI14-Mn1.5Ga4.34S8	Inverse	11	13.07%	0.7569	8	Mn1.5Ga4.34S8_r	COD-1524267	New
121	tI16-CoSiCu2S4	Direct	8	12.26%	0.4648	6	CoSiCu2S4	COD-1533601	New
121	tI16-CoSiCu2S4	Inverse	8	31.48%	0.6715	4	CoSiCu2S4_r	COD-1533601	New
121	tI16-In4.8Ag1.6Te8	Direct	8	11.71%	0.462	6	In4.8Ag1.6Te8	COD-1520109	New
121	tI16-In4.8Ag1.6Te8	Inverse	8	29.8%	0.6877	4	In4.8Ag1.6Te8_r	COD-1520109	New
121	tI16-VAg3O4	Direct	8	4.61%	0.4385	8	VAg3O4	COD-4001678	New
121	tI16-VAg3O4	Inverse	8	18.9%	0.6002	6	VAg3O4_r	COD-4001678	New
121	tI28-InAgGeSe4	Inverse	16	22.47%	0.6343	6	InAgGeSe4_r	COD-1509030	New
122	tI12-PNO	Direct	2	23.52%	0.3637	6	PNO	COD-2241204	Gap(s) for space group 122 above band 2 theorized in: https://doi.org/10.1103/PhysRevLett.121.263903
122	tI12-PNO	Inverse	2	21.86%	0.4223	6	PNO_r	COD-2241204	Gap(s) for space group 122 above band 2 theorized in: https://doi.org/10.1103/PhysRevLett.121.263903
122	tI16-AlAgS2	Direct	8	7.41%	0.4466	6	AlAgS2	COD-1509153	New
122	tI16-AlAgS2	Inverse	8	28.12%	0.6746	6	AlAgS2_r	COD-1509153	New
122	tI40-KPD4O4	Direct	2	3.06%	0.3448	12	KPD4O4	COD-1530876	Gap(s) for space group 122 above band 2 theorized in: https://doi.org/10.1103/PhysRevLett.121.263903
122	tI48-GeS2	Direct	2	13.75%	0.319	8	GeS2	COD-4123671	Gap(s) for space group 122 above band 2 theorized in: https://doi.org/10.1103/PhysRevLett.121.263903, Gap(s) above band(s) 8 not previously studied
122	tI48-GeS2	Direct	8	0.39%	0.5392	14	GeS2	COD-4123671	Gap(s) for space group 122 above band 2 theorized in: https://doi.org/10.1103/PhysRevLett.121.263903, Gap(s) above band(s) 8 not previously studied
122	tI48-GeS2	Inverse	2	27.57%	0.4084	6	GeS2_r	COD-4123671	Gap(s) for space group 122 above band 2 theorized in: https://doi.org/10.1103/PhysRevLett.121.263903
122	tI80-VP2O7	Direct	16	5.31%	0.7902	12	VP2O7	COD-1530205	New
129	tP14-NbPO5	Inverse	8	1.38%	0.659	16	NbPO5_r	COD-1517727	New
129	tP4-AgI	Inverse	4	0.32%	0.4112	14	AgI_r	COD-1509387	New
129	tP64-AlF3	Inverse	10	1.94%	0.7447	16	AlF3_r	COD-1000110	New
131	tP20-ZnNiC4N4	Direct	4	11.42%	0.3472	10	ZnNiC4N4	COD-7206570	New
131	tP4-PdO	Direct	4	0.18%	0.2576	16	PdO	COD-1009031	New
131	tP4-PdO	Direct	18	1.28%	0.6108	10	PdO	COD-1009031	New
131	tP4-PdO	Inverse	4	2.85%	0.3691	14	PdO_r	COD-1009031	New
131	tP4-PtS	Direct	4	0.25%	0.2527	16	PtS	ICSD-649537	New
131	tP4-PtS	Direct	18	1.34%	0.6194	10	PtS	ICSD-649537	New
131	tP4-PtS	Inverse	4	2.85%	0.3689	14	PtS_r	ICSD-649537	New
131	tP96-SiO2	Inverse	2	4.49%	0.3544	14	SiO2_r	COD-4123959	Gap(s) for space group 131 above band 2 theorized in: https://doi.org/10.1103/PhysRevLett.121.263903
134	tP32-AgSbO6	Inverse	12	2.64%	0.5994	14	AgSbO6_r	COD-1010153	New
135	tP8-Cs	Inverse	16	0.4%	0.641	12	Cs_r	ICSD-57192	New
139	tI2-MoPbO4	Inverse	8	5.37%	0.5735	10	MoPbO4_r	COD-1011170	New
139	tI2-Pa	Inverse	5	1.65%	0.5228	16	Pa_r	ICSD-648333	New
141	tI12-HfV2	Direct	2	4.84%	0.2698	12	HfV2	COD-2102112	Gap(s) for space group 141 above band 2 theorized in: https://doi.org/10.1103/PhysRevLett.121.263903
141	tI12-HfV2	Inverse	16	0.64%	0.7425	14	HfV2_r	COD-2102112	New
141	tI28-Cu2Ag2O3	Direct	2	13.96%	0.3795	10	Cu2Ag2O3	COD-4319054	Gap(s) for space group 141 above band 2 theorized in: https://doi.org/10.1103/PhysRevLett.121.263903
141	tI28-Fe2SnS4	Direct	18	3.0%	0.5473	10	Fe2SnS4	COD-2106354	New
141	tI28-Fe2SnS4	Inverse	8	3.89%	0.6417	12	Fe2SnS4_r	COD-2106354	New
141	tI28-Mn2CoO4	Inverse	8	3.16%	0.6639	12	Mn2CoO4_r	COD-4340937	New
141	tI28-Mn2CoO4	Inverse	10	0.16%	0.6598	16	Mn2CoO4_r	COD-4340937	New
141	tI6-Mn2Y	Inverse	16	0.54%	0.7343	16	Mn2Y_r	ICSD-54374	New
141	tI8-YMn2	Direct	2	6.01%	0.2652	8	YMn2	COD-1524241	Gap(s) for space group 141 above band 2 theorized in: https://doi.org/10.1103/PhysRevLett.121.263903, Gap(s) above band(s) 14 not previously studied
141	tI8-YMn2	Direct	14	4.82%	0.6822	14	YMn2	COD-1524241	Gap(s) for space group 141 above band 2 theorized in: https://doi.org/10.1103/PhysRevLett.121.263903, Gap(s) above band(s) 14 not previously studied
141	tI8-YMn2	Inverse	2	25.08%	0.3922	6	YMn2_r	COD-1524241	Gap(s) for space group 141 above band 2 theorized in: https://doi.org/10.1103/PhysRevLett.121.263903
144	hP15-B2O3	Direct	6	0.22%	0.4348	16	B2O3	ICSD-16021	New
144	hP15-B2O3	Inverse	6	0.86%	0.4216	16	B2O3_r	ICSD-16021	New
145	hP21-NaAlSiO4	Direct	6	13.97%	0.3541	8	NaAlSiO4	ICSD-433181	New
146	hR4-XeO3	Direct	13	0.27%	0.5174	14	XeO3	ICSD-253590	New
146	hR4-XeO3	Direct	14	0.56%	0.617	16	XeO3	ICSD-253590	New
146	hR4-XeO3	Direct	16	1.0%	0.6195	10	XeO3	ICSD-253590	New
146	hR4-XeO3	Inverse	2	1.47%	0.4051	16	XeO3_r	ICSD-253590	Gap(s) for space group 146 above band 2 theorized in: https://doi.org/10.1103/PhysRevLett.121.263903, Gap(s) above band(s) 17 not previously studied
146	hR4-XeO3	Inverse	17	0.25%	0.5222	14	XeO3_r	ICSD-253590	Gap(s) for space group 146 above band 2 theorized in: https://doi.org/10.1103/PhysRevLett.121.263903, Gap(s) above band(s) 17 not previously studied
146	hR5-Ag3SI	Direct	16	0.36%	0.5568	14	Ag3SI	COD-1510007	New
146	hR5-Ag3SI	Direct	17	0.16%	0.606	16	Ag3SI	COD-1510007	New
147	hP13-BaCo6P6O12	Inverse	7	1.32%	0.5168	12	BaCo6P6O12_r	COD-4335568	New
148	hR18-BNCl	Direct	8	0.17%	0.4637	16	BNCl	COD-2105410	New
148	hR18-BNCl	Inverse	5	5.82%	0.4185	12	BNCl_r	COD-2105410	New
148	hR36-H2O	Direct	12	10.65%	0.5642	8	H2O	ICSD-15907	New
148	hR8-Si	Direct	8	3.65%	0.4155	14	Si	ICSD-109036	New
150	hP21-CaH12(BrO3)2	Inverse	16	1.85%	0.928	12	CaH12(BrO3)2_r	COD-1001011	New
150	hP5-Nd2O3	Direct	19	1.44%	0.6468	14	Nd2O3	COD-1010281	New
152	hP3-Se	Direct	15	0.74%	0.5219	10	Se	COD-7228524	New
152	hP3-Se	Direct	15	0.69%	0.5193	12	Se	ICSD-40018	New
152	hP3-Se	Inverse	6	2.83%	0.4619	14	Se_r	ICSD-40018	New
152	hP3-Se	Inverse	6	2.13%	0.4704	14	Se_r	COD-7228524	New
152	hP3-Sm	Direct	9	0.19%	0.4027	16	Sm	ICSD-246657	New
154	hP27-BeCl2	Inverse	15	1.22%	0.5931	14	BeCl2_r	COD-4124123	New
154	hP6-HgS	Inverse	6	1.59%	0.4106	14	HgS_r	ICSD-169617	New
154	hP9-S	Inverse	18	2.89%	0.9458	12	S_r	ICSD-281124	New
155	hR5-Ni3S2	Direct	16	0.52%	0.5582	14	Ni3S2	COD-9007640	New
155	hR5-Ni3S2	Direct	17	2.34%	0.5722	12	Ni3S2	COD-9007640	New
155	hR5-Ni3S2	Direct	16	0.34%	0.5572	14	Ni3S2	COD-1011250	New
155	hR5-Ni3S2	Direct	17	2.75%	0.5956	12	Ni3S2	COD-1011250	New
155	hR5-Ni3S2	Direct	19	0.53%	0.6405	14	Ni3S2	COD-1011250	New
155	hR5-Ni3S2	Inverse	2	8.07%	0.3288	12	Ni3S2_r	COD-1011250	Gap(s) for space group 155 above band 2 theorized in: https://doi.org/10.1103/PhysRevLett.121.263903, Gap(s) above band(s) 4, 8, 13, 14 not previously studied
155	hR5-Ni3S2	Inverse	13	0.8%	0.6198	12	Ni3S2_r	COD-1011250	Gap(s) for space group 155 above band 2 theorized in: https://doi.org/10.1103/PhysRevLett.121.263903, Gap(s) above band(s) 4, 8, 13, 14 not previously studied
155	hR5-Ni3S2	Inverse	14	0.26%	0.7192	16	Ni3S2_r	COD-1011250	Gap(s) for space group 155 above band 2 theorized in: https://doi.org/10.1103/PhysRevLett.121.263903, Gap(s) above band(s) 4, 8, 13, 14 not previously studied
155	hR5-Ni3S2	Inverse	2	7.31%	0.3287	12	Ni3S2_r	COD-9007640	Gap(s) for space group 155 above band 2 theorized in: https://doi.org/10.1103/PhysRevLett.121.263903, Gap(s) above band(s) 8 not previously studied
155	hR5-Ni3S2	Inverse	8	0.26%	0.627	16	Ni3S2_r	COD-9007640	Gap(s) for space group 155 above band 2 theorized in: https://doi.org/10.1103/PhysRevLett.121.263903, Gap(s) above band(s) 8 not previously studied
156	hP4-AlAgS2	Direct	9	0.23%	0.44	16	AlAgS2	COD-7209296	New
156	hP4-AlAgS2	Direct	16	0.12%	0.7074	12	AlAgS2	COD-7209296	New
156	hP4-AlAgS2	Direct	18	3.9%	0.4739	12	AlAgS2	COD-7209296	New
156	hP5-Zn7O6	Direct	15	0.41%	0.4722	12	Zn7O6	ICSD-290322	New
156	hP5-Zn7O6	Direct	18	1.58%	0.5332	12	Zn7O6	ICSD-290322	New
156	hP5-Zn7O6	Direct	19	1.5%	0.6051	14	Zn7O6	ICSD-290322	New
159	hP14-RbLiCrO4	Direct	4	9.78%	0.3506	12	RbLiCrO4	COD-2100905	New
159	hP14-RbLiCrO4	Inverse	4	0.15%	0.3237	16	RbLiCrO4_r	COD-2100905	New
159	hP28-Si3N4	Inverse	12	2.7%	0.7612	12	Si3N4_r	COD-1001238	New
159	hP28-Si3N5	Inverse	12	2.86%	0.7608	12	Si3N5_r	COD-1001238	New
159	hP42-Rb3Al3B3O10F	Direct	10	2.22%	0.5359	16	Rb3Al3B3O10F	COD-4123413	New
160	hR7-ThB6	Direct	17	0.48%	0.6433	16	ThB6	COD-1009032	New
161	hR10-FeBiO3	Inverse	16	2.36%	0.7138	10	FeBiO3_r	COD-1001090	New
164	hP3-MgO2	Direct	11	1.25%	0.4484	16	MgO2	COD-9002352	New
164	hP3-MgO2	Direct	16	0.62%	0.6311	12	MgO2	COD-9002352	New
164	hP3-SnS2	Direct	11	1.08%	0.4339	16	SnS2	COD-1011330	New
164	hP3-SnS2	Direct	13	0.9%	0.6344	14	SnS2	COD-1011330	New
164	hP3-Ti2O	Direct	15	0.18%	0.6532	14	Ti2O	COD-1532773	New
164	hP4-CuNiSb2	Direct	10	0.21%	0.4701	16	CuNiSb2	COD-9014572	New
164	hP4-CuNiSb2	Inverse	10	1.0%	0.4882	16	CuNiSb2_r	COD-9014572	New
164	hP5-NaZn1.5Ge0.5As2	Inverse	18	0.37%	0.5227	10	NaZn1.5Ge0.5As2_r	COD-4334189	New
166	hR1-Hg	Direct	2	1.11%	0.2861	14	Hg	ICSD-53771	Gap(s) for space group 166 above band 2 theorized in: https://doi.org/10.1103/PhysRevLett.121.263903, Gap(s) above band(s) 5, 6, 13, 18 not previously studied
166	hR1-Hg	Direct	5	1.36%	0.5471	8	Hg	ICSD-53771	Gap(s) for space group 166 above band 2 theorized in: https://doi.org/10.1103/PhysRevLett.121.263903, Gap(s) above band(s) 5, 6, 13, 18 not previously studied
166	hR1-Hg	Direct	13	0.17%	0.4539	12	Hg	ICSD-53771	Gap(s) for space group 166 above band 2 theorized in: https://doi.org/10.1103/PhysRevLett.121.263903, Gap(s) above band(s) 5, 6, 13, 18 not previously studied
166	hR1-Hg	Direct	18	0.04%	0.6965	12	Hg	ICSD-53771	Gap(s) for space group 166 above band 2 theorized in: https://doi.org/10.1103/PhysRevLett.121.263903, Gap(s) above band(s) 5, 6, 13, 18 not previously studied
166	hR1-Hg	Inverse	2	0.8%	0.3105	16	Hg_r	ICSD-53771	Gap(s) for space group 166 above band 2 theorized in: https://doi.org/10.1103/PhysRevLett.121.263903
166	hR1-Po	Inverse	3	2.28%	0.4272	16	Po_r	ICSD-43212	New
166	hR1-Po	Inverse	7	1.25%	0.5035	16	Po_r	ICSD-43212	New
166	hR108-Be9F26	Inverse	15	4.8%	0.5876	14	Be9F26_r	COD-4124121	New
166	hR108-Si2O5	Inverse	15	5.73%	0.6053	14	Si2O5_r	ICSD-85586	New
166	hR12-B	Inverse	7	0.4%	0.5228	16	B_r	ICSD-26487	New
166	hR14-B12.64P1.36	Inverse	7	11.39%	0.501	10	B12.64P1.36_r	COD-2105420	New
166	hR2-C	Direct	5	0.81%	0.752	16	C	ICSD-29123	New
166	hR2-C	Direct	8	0.31%	0.7477	12	C	ICSD-157074	New
166	hR2-C	Inverse	2	0.55%	0.3783	16	C_r	ICSD-157074	Gap(s) for space group 166 above band 2 theorized in: https://doi.org/10.1103/PhysRevLett.121.263903
166	hR4-NaN3	Direct	13	0.14%	0.9094	16	NaN3	COD-1010088	New
166	hR54-CsTe2O6	Direct	6	3.46%	0.3261	14	CsTe2O6	COD-4326104	New
166	hR54-CsTe2O6	Inverse	6	0.94%	0.3481	16	CsTe2O6_r	COD-4326104	New
166	hR6-As	Inverse	12	1.89%	0.4378	14	As_r	ICSD-16516	New
166	hR6-As	Inverse	12	2.31%	0.4319	14	As_r	ICSD-609831	New
166	hR6-O	Direct	12	0.26%	0.3782	16	O	ICSD-15535	New
167	hR72-H2O	Direct	12	18.52%	0.6184	6	H2O	ICSD-16599	New
167	hR8-FeF3	Inverse	8	2.44%	0.5725	14	FeF3_r	COD-1000476	New
167	hR8-FeF3	Inverse	16	0.43%	0.7732	14	FeF3_r	COD-1000476	New
167	hR8-VF3	Inverse	8	0.74%	0.5487	16	VF3_r	COD-1000468	New
167	hR8-ZrCoF6	Inverse	8	1.47%	0.562	14	ZrCoF6_r	COD-1008794	New
167	hR8-ZrCoF6	Inverse	10	0.41%	0.6036	16	ZrCoF6_r	COD-1008794	New
167	hR8-ZrCoF6	Inverse	16	0.54%	0.7631	14	ZrCoF6_r	COD-1008794	New
176	hP14-SiN2	Direct	10	3.87%	0.6883	14	SiN2	ICSD-8263	New
176	hP14-SiN2	Direct	10	2.93%	0.6845	14	SiN2	COD-1001244	New
176	hP44-CN3	Direct	6	1.16%	0.5125	14	CN3	COD-4112540	New
181	hP72-TiH8C4NO10	Direct	18	1.25%	0.5749	14	TiH8C4NO10	COD-2101509	New
185	hP36-H2O	Direct	12	14.17%	0.5713	8	H2O	COD-1011023	New
185	hP36-H2O	Direct	12	14.17%	0.5709	8	H2O	ICSD-27837	New
185	hP36-H2O	Inverse	12	6.89%	0.6411	10	H2O_r	ICSD-27837	New
185	hP36-H2O	Inverse	12	6.85%	0.6411	10	H2O_r	COD-1011023	New
186	hP12-H2NF	Direct	4	11.88%	0.3116	8	H2NF	COD-2106401	New
186	hP12-H2NF	Direct	10	2.35%	0.4595	14	H2NF	COD-2106401	New
186	hP12-H2NF	Direct	12	1.35%	0.6845	14	H2NF	COD-2106401	New
186	hP12-H2NF	Inverse	4	5.75%	0.3655	8	H2NF_r	COD-2106401	New
186	hP30-H5O2	Direct	4	17.75%	0.3128	6	H5O2	ICSD-27873	New
186	hP30-H5O2	Inverse	4	7.52%	0.3671	8	H5O2_r	ICSD-27873	New
186	hP30-H5O2	Inverse	10	2.7%	0.5138	16	H5O2_r	ICSD-27873	New
190	hP20-CsSO3	Inverse	12	4.65%	0.4741	10	CsSO3_r	COD-1010303	New
190	hP20-CsSO3	Inverse	18	3.19%	0.5904	14	CsSO3_r	COD-1010303	New
191	hP12-WO3	Direct	6	1.01%	0.5878	16	WO3	COD-1004057	New
191	hP3-Hg	Direct	11	0.16%	0.5265	16	Hg	ICSD-25364	New
191	hP6-CaCu9	Direct	18	0.57%	0.698	16	CaCu9	ICSD-260679	New
194	hP12-Cu9Se5	Direct	12	5.9%	0.2866	10	Cu9Se5	COD-2106764	New
194	hP12-Mn3N7	Inverse	12	1.71%	0.6632	16	Mn3N7_r	COD-1008015	New
194	hP12-SiO	Direct	4	24.17%	0.3782	12	SiO	ICSD-40896	New
194	hP12-SiO	Inverse	4	6.38%	0.3571	6	SiO_r	ICSD-40896	New
194	hP12-SiO	Inverse	10	2.07%	0.4955	16	SiO_r	ICSD-40896	New
194	hP2-Be	Inverse	16	7.79%	0.5402	10	Be_r	ICSD-1425	New
194	hP20-H3O	Direct	4	27.3%	0.3966	6	H3O	ICSD-247095	New
194	hP20-H3O	Inverse	4	7.08%	0.3683	12	H3O_r	ICSD-247095	New
194	hP20-H3O	Inverse	10	0.41%	0.5126	16	H3O_r	ICSD-247095	New
194	hP20-ZnC2N2	Direct	4	25.32%	0.385	8	ZnC2N2	COD-4119777	New
194	hP20-ZnC2N2	Inverse	4	6.44%	0.3675	8	ZnC2N2_r	COD-4119777	New
194	hP20-ZnC2N2	Inverse	10	1.07%	0.5082	16	ZnC2N2_r	COD-4119777	New
194	hP22-K4S3O12	Inverse	16	5.74%	0.6389	12	K4S3O12_r	COD-1000049	New
194	hP4-Ge	Direct	4	7.33%	0.281	10	Ge	ICSD-636533	https://doi.org/10.1088/0953-8984/16/6/005
194	hP4-Ge	Direct	16	13.2%	0.5407	10	Ge	ICSD-636533	https://doi.org/10.1088/0953-8984/16/6/005
194	hP4-Ge	Inverse	4	9.32%	0.3739	8	Ge_r	ICSD-636533	https://doi.org/10.1088/0953-8984/16/6/005
194	hP4-La	Inverse	8	1.39%	0.2477	8	La_r	ICSD-43573	New
194	hP4-O	Direct	8	1.1%	0.3619	14	O	ICSD-164724	New
194	hP6-Tb	Direct	12	0.46%	0.3644	12	Tb	ICSD-52496	New
196	cF120-Er8Fe16D23.52	Inverse	2	2.95%	0.4619	14	Er8Fe16D23.52_r	ICSD-186233	Gap(s) for space group 196 above band(s) 2 theorized in: https://doi.org/10.1038/nmat979, Gap(s) above band(s) 11, 16, 17, 19 not previously studied
196	cF120-Er8Fe16D23.52	Inverse	11	3.89%	0.5876	12	Er8Fe16D23.52_r	ICSD-186233	Gap(s) for space group 196 above band(s) 2 theorized in: https://doi.org/10.1038/nmat979, Gap(s) above band(s) 11, 16, 17, 19 not previously studied
196	cF120-Er8Fe16D23.52	Inverse	16	1.8%	0.6127	10	Er8Fe16D23.52_r	ICSD-186233	Gap(s) for space group 196 above band(s) 2 theorized in: https://doi.org/10.1038/nmat979, Gap(s) above band(s) 11, 16, 17, 19 not previously studied
196	cF120-Er8Fe16D23.52	Inverse	17	0.93%	0.9412	16	Er8Fe16D23.52_r	ICSD-186233	Gap(s) for space group 196 above band(s) 2 theorized in: https://doi.org/10.1038/nmat979, Gap(s) above band(s) 11, 16, 17, 19 not previously studied
196	cF120-Er8Fe16D23.52	Inverse	19	3.32%	0.882	12	Er8Fe16D23.52_r	ICSD-186233	Gap(s) for space group 196 above band(s) 2 theorized in: https://doi.org/10.1038/nmat979, Gap(s) above band(s) 11, 16, 17, 19 not previously studied
196	cF360-Zr4H47.99936N12F28.0032	Inverse	10	10.24%	0.6977	12	Zr4H47.99936N12F28.0032_r	ICSD-418095	New
196	cF360-Zr4H47.99936N12F28.0032	Inverse	19	0.0%	0.0	12	Zr4H47.99936N12F28.0032_r	ICSD-418095	New
198	cP12-NiSbS	Direct	16	1.26%	0.4265	14	NiSbS	ICSD-93900	New
198	cP12-NiSbS	Inverse	16	8.28%	0.758	12	NiSbS_r	ICSD-93900	New
198	cP16-H3N	Inverse	4	10.06%	0.457	10	H3N_r	ICSD-84461	New
198	cP16-H3N	Inverse	8	0.35%	0.6678	14	H3N_r	ICSD-84461	New
198	cP24-SiO2	Direct	8	27.35%	0.5156	6	SiO2	ICSD-24587	New
198	cP24-SiO2	Inverse	8	20.95%	0.5092	6	SiO2_r	ICSD-24587	New
198	cP44-ZrW2O8	Direct	16	4.3%	0.5078	14	ZrW2O8	COD-1000396	New
199	cI36-NO2	Direct	8	7.66%	0.4569	10	NO2	COD-1010516	New
199	cI36-NO2	Inverse	2	21.35%	0.4295	8	NO2_r	COD-1010516	Gap(s) for space group 199 above band 2 theorized in: https://doi.org/10.1103/PhysRevLett.121.263903
199	cI80-Er2O3	Inverse	12	6.64%	0.7946	10	Er2O3_r	COD-1010334	New
199	cI80-Sc2O3	Inverse	12	4.62%	0.729	10	Sc2O3_r	COD-1010585	New
200	cP20-CsCd(NO2)3	Direct	17	1.14%	0.5141	12	CsCd(NO2)3	COD-1529593	New
203	cF208-Na3CoC2ClO6	Inverse	2	1.1%	0.4326	16	Na3CoC2ClO6_r	COD-2018287	Gap(s) for space group 203 above band(s) 2 theorized in: https://doi.org/10.1038/nmat979, Gap(s) above band(s) 14 not previously studied
203	cF208-Na3CoC2ClO6	Inverse	14	3.45%	0.9584	10	Na3CoC2ClO6_r	COD-2018287	Gap(s) for space group 203 above band(s) 2 theorized in: https://doi.org/10.1038/nmat979, Gap(s) above band(s) 14 not previously studied
205	cP12-As2Pt	Direct	16	3.14%	0.4378	12	As2Pt	ICSD-38428	New
205	cP12-As2Pt	Inverse	16	6.49%	0.7499	12	As2Pt_r	ICSD-38428	New
205	cP12-SiO2	Inverse	16	18.32%	0.7263	10	SiO2_r	ICSD-158958	New
205	cP12-SiP2	Direct	16	4.24%	0.4388	12	SiP2	ICSD-30694	New
205	cP12-SiP2	Inverse	16	4.24%	0.7389	14	SiP2_r	ICSD-30694	New
205	cP12-Te2Rh	Inverse	16	12.64%	0.7677	10	Te2Rh_r	ICSD-2179	New
205	cP16-CuBr	Direct	16	4.6%	0.4608	12	CuBr	ICSD-78279	New
205	cP8-N	Direct	8	0.59%	0.4374	16	N	ICSD-15472	New
206	cI16-Si	Direct	8	6.39%	0.4128	10	Si	ICSD-16569	New
206	cI16-Si	Inverse	12	18.44%	0.7939	6	Si_r	ICSD-16569	New
206	cI80-U2N3	Inverse	12	2.9%	0.7276	10	U2N3_r	COD-4124681	New
206	cI96-TiTe3O8	Inverse	12	3.9%	0.6697	12	TiTe3O8_r	COD-2106051	New
207	cP33-RbNO3	Direct	5	3.82%	0.3268	14	RbNO3	ICSD-60966	New
207	cP33-RbNO3	Direct	16	2.59%	0.5289	12	RbNO3	ICSD-60966	New
207	cP33-RbNO3	Inverse	14	0.26%	0.7467	16	RbNO3_r	ICSD-60966	New
207	cP33-RbNO3	Inverse	17	2.05%	0.8241	10	RbNO3_r	ICSD-60966	New
210	cF264-Ca24Mg8B16C8O73	Inverse	8	5.23%	0.6767	14	Ca24Mg8B16C8O73_r	ICSD-9988	New
210	cF264-Ca24Mg8B16C8O73	Inverse	14	3.24%	0.9795	8	Ca24Mg8B16C8O73_r	ICSD-9988	New
213	cP4-X	Direct	16	3.42%	0.5001	10	X	SIM-0	New
213	cP4-X	Inverse	4	27.58%	0.4628	6	X_r	SIM-0	https://doi.org/10.1063/1.1635664
214	cI48-Ag3AuSe2	Inverse	2	4.95%	0.4496	14	Ag3AuSe2_r	COD-1509884	Gap(s) for space group 214 above band 2 theorized in: https://doi.org/10.1103/PhysRevLett.121.263903
214	cI48-Ag3AuSe2	Inverse	2	4.15%	0.4753	14	Ag3AuSe2_r	COD-1509884	Gap(s) for space group 214 above band 2 theorized in: https://doi.org/10.1103/PhysRevLett.121.263903
215	cP11-Ti4H7	Inverse	19	0.31%	0.6861	14	Ti4H7_r	ICSD-168328	New
215	cP138-Cd6Se7O	Direct	16	0.33%	0.8252	16	Cd6Se7O	COD-4125830	New
215	cP138-Cd6Se7O	Inverse	5	13.68%	0.4912	10	Cd6Se7O_r	COD-4125830	New
215	cP138-Cd6Se7O	Inverse	8	6.44%	0.7167	10	Cd6Se7O_r	COD-4125830	New
215	cP8-NbCu3S4	Direct	8	2.12%	0.434	12	NbCu3S4	COD-2206580	New
215	cP8-NbCu3S4	Inverse	5	0.37%	0.3918	16	NbCu3S4_r	COD-2206580	New
215	cP8-NbCu3S4	Inverse	8	7.11%	0.5083	8	NbCu3S4_r	COD-2206580	New
215	cP8-NbCu3S4	Inverse	11	4.54%	0.7514	12	NbCu3S4_r	COD-2206580	New
215	cP8-NbCu3S4	Inverse	19	0.61%	0.7102	10	NbCu3S4_r	COD-2206580	New
216	cF24-AgClO4	Direct	2	13.91%	0.2895	8	AgClO4	COD-1010574	Gap(s) for space group 216 above band(s) 2 theorized in: https://doi.org/10.1038/nmat979, Gap(s) above band(s) 13, 16 not previously studied
216	cF24-AgClO4	Direct	13	0.85%	0.861	14	AgClO4	COD-1010574	Gap(s) for space group 216 above band(s) 2 theorized in: https://doi.org/10.1038/nmat979, Gap(s) above band(s) 13, 16 not previously studied
216	cF24-AgClO4	Direct	16	0.99%	0.885	16	AgClO4	COD-1010574	Gap(s) for space group 216 above band(s) 2 theorized in: https://doi.org/10.1038/nmat979, Gap(s) above band(s) 13, 16 not previously studied
216	cF24-AgClO4	Inverse	2	0.44%	0.4273	16	AgClO4_r	COD-1010574	Gap(s) for space group 216 above band(s) 2, 5 theorized in: https://doi.org/10.1038/nmat979, Gap(s) above band(s) 6, 13, 18 not previously studied
216	cF24-AgClO4	Inverse	5	6.01%	0.4402	10	AgClO4_r	COD-1010574	Gap(s) for space group 216 above band(s) 2, 5 theorized in: https://doi.org/10.1038/nmat979, Gap(s) above band(s) 6, 13, 18 not previously studied
216	cF24-AgClO4	Inverse	13	1.09%	0.5847	10	AgClO4_r	COD-1010574	Gap(s) for space group 216 above band(s) 2, 5 theorized in: https://doi.org/10.1038/nmat979, Gap(s) above band(s) 6, 13, 18 not previously studied
216	cF44-Cu10Se	Direct	11	3.01%	0.5794	12	Cu10Se	ICSD-59955	New
216	cF48-Be4TeO7	Direct	10	5.89%	0.5147	10	Be4TeO7	COD-2106455	New
216	cF48-Be4TeO7	Inverse	5	0.59%	0.5211	14	Be4TeO7_r	COD-2106455	Gap(s) for space group 216 above band(s) 5 theorized in: https://doi.org/10.1038/nmat979, Gap(s) above band(s) 6, 18 not previously studied
216	cF48-Be4TeO7	Inverse	18	2.01%	0.7514	14	Be4TeO7_r	COD-2106455	Gap(s) for space group 216 above band(s) 5 theorized in: https://doi.org/10.1038/nmat979, Gap(s) above band(s) 6, 18 not previously studied
217	cI10-SiF4	Inverse	9	0.58%	0.619	16	SiF4_r	ICSD-48147	New
217	cI144-GaSe2	Inverse	14	2.33%	0.5478	16	GaSe2_r	ICSD-281757	New
217	cI36-SiO2	Direct	6	10.71%	0.5091	12	SiO2	ICSD-183701	New
217	cI36-SiO2	Inverse	14	4.99%	0.5478	14	SiO2_r	ICSD-183701	New
217	cI88-Al3Si3Ag4O12	Direct	12	5.25%	0.5965	14	Al3Si3Ag4O12	COD-1510009	New
218	cP16-Ag3PO4	Inverse	16	1.97%	0.5688	12	Ag3PO4_r	COD-1007043	New
218	cP46-NaAlSiClO	Direct	18	0.33%	0.7126	16	NaAlSiClO	COD-1000028	New
220	cI116-Ca6Al7O16	Direct	18	1.35%	0.7998	16	Ca6Al7O16	ICSD-164633	New
220	cI76-ZnGa2Te4O12	Inverse	10	2.51%	0.6214	16	ZnGa2Te4O12_r	COD-4329739	New
221	cP1-Po	Direct	5	2.69%	0.3124	12	Po	ICSD-43211	https://doi.org/10.1364/JOSAB.10.000296
221	cP1-Po	Direct	13	0.15%	0.4219	16	Po	ICSD-43211	https://doi.org/10.1364/JOSAB.10.000296
221	cP1-Po	Inverse	5	11.58%	0.4425	10	Po_r	ICSD-43211	New
221	cP26-Cr	Direct	5	0.15%	0.352	16	Cr	ICSD-43038	New
221	cP26-Cr	Direct	16	0.22%	0.4948	16	Cr	ICSD-43038	New
221	cP26-UBe13	Inverse	5	13.3%	0.4222	10	UBe13_r	ICSD-58751	New
221	cP26-UBe13	Inverse	10	4.77%	0.5461	14	UBe13_r	ICSD-58751	New
221	cP4-Cu3N	Direct	2	1.48%	0.3128	16	Cu3N	ICSD-167836	Gap(s) for space group 221 above band 2 theorized in: https://doi.org/10.1103/PhysRevLett.121.263903, Gap(s) above band(s) 14 not previously studied
221	cP4-Cu3N	Direct	14	4.77%	0.6741	14	Cu3N	ICSD-167836	Gap(s) for space group 221 above band 2 theorized in: https://doi.org/10.1103/PhysRevLett.121.263903, Gap(s) above band(s) 14 not previously studied
221	cP4-Cu3N	Inverse	5	15.04%	0.4392	10	Cu3N_r	ICSD-167836	New
221	cP7-SiB6	Direct	5	4.07%	0.3871	14	SiB6	ICSD-20240	New
221	cP7-SiB6	Inverse	14	0.68%	0.7266	16	SiB6_r	ICSD-20240	New
221	cP7-SiB6	Inverse	17	0.79%	0.8449	10	SiB6_r	ICSD-20240	New
221	cP8-DIN6	Direct	5	7.26%	0.359	12	DIN6	ICSD-36569	New
221	cP8-DIN6	Direct	16	0.81%	0.5815	14	DIN6	ICSD-36569	New
221	cP8-DIN6	Inverse	14	0.58%	0.5838	12	DIN6_r	ICSD-36569	New
221	cP86-Al12Si12Ag11.48O48	Inverse	5	15.63%	0.3809	8	Al12Si12Ag11.48O48_r	COD-4119064	New
221	cP86-Al12Si12Ag11.48O48	Inverse	11	0.36%	0.5992	14	Al12Si12Ag11.48O48_r	COD-4119064	New
221	cP86-Al12Si12Ag11.48O48	Inverse	13	3.83%	0.4981	14	Al12Si12Ag11.48O48_r	COD-4119064	New
223	cP14-Pt3O4	Inverse	16	0.65%	0.5464	12	Pt3O4_r	ICSD-43002	New
224	cP14-SiC2N4	Direct	2	0.1%	0.2704	16	SiC2N4	COD-1526364	Gap(s) for space group 224 above band 2 theorized to not exist in: https://doi.org/10.1103/PhysRevLett.121.263903
224	cP6-Ag2O	Inverse	18	1.75%	0.6598	16	Ag2O_r	COD-4318188	New
224	cP6-Cu2O	Inverse	18	1.75%	0.6598	16	Cu2O_r	COD-1000063	New
225	cF12-Li2O	Direct	8	5.93%	0.4815	12	Li2O	COD-4121514	Gap(s) for space group 225 above band(s) 8 theorized in: https://doi.org/10.1038/nmat979, Gap(s) above band(s) 14, 17 not previously studied
225	cF12-Li2O	Direct	14	0.71%	0.4932	16	Li2O	COD-4121514	Gap(s) for space group 225 above band(s) 8 theorized in: https://doi.org/10.1038/nmat979, Gap(s) above band(s) 14, 17 not previously studied
225	cF12-Li2O	Direct	17	4.04%	0.9035	6	Li2O	COD-4121514	Gap(s) for space group 225 above band(s) 8 theorized in: https://doi.org/10.1038/nmat979, Gap(s) above band(s) 14, 17 not previously studied
225	cF4-Cu	Direct	5	0.28%	0.6042	16	Cu	ICSD-43493	https://doi.org/10.1103/PhysRevLett.63.1950
225	cF4-Cu	Inverse	8	8.76%	0.5317	10	Cu_r	ICSD-43493	https://doi.org/10.1103/PhysRevLett.63.1950
225	cF52-UB12	Inverse	5	3.84%	0.5818	14	UB12_r	COD-1008115	Gap(s) for space group 225 above band(s) 8 theorized in: https://doi.org/10.1038/nmat979, Gap(s) above band(s) 5 not previously studied
225	cF52-UB12	Inverse	8	7.78%	0.513	12	UB12_r	COD-1008115	Gap(s) for space group 225 above band(s) 8 theorized in: https://doi.org/10.1038/nmat979, Gap(s) above band(s) 5 not previously studied
225	cF60-Cu6PbO8	Inverse	5	0.12%	0.5446	14	Cu6PbO8_r	COD-9007697	New
225	cF60-Cu6PbO8	Inverse	18	0.46%	0.8184	10	Cu6PbO8_r	COD-9007697	New
225	cF64-FeNiS2	Direct	11	0.32%	0.55	16	FeNiS2	COD-1011181	New
225	cF68-Co9S8	Inverse	10	14.77%	0.662	10	Co9S8_r	COD-1011206	New
225	cF68-Co9S8	Inverse	13	1.07%	1.0019	14	Co9S8_r	COD-1011206	New
225	cF72-In6Ge2PtO9	Inverse	10	20.42%	0.6649	10	In6Ge2PtO9_r	COD-4111935	New
225	cF72-In6Ge2PtO9	Inverse	13	2.91%	1.0268	12	In6Ge2PtO9_r	COD-4111935	New
226	cF184-Cu8Sn3S12	Inverse	10	13.13%	0.5477	10	Cu8Sn3S12_r	COD-4345120	Gap(s) for space group 226 theorized to not exist in: https://doi.org/10.1038/nmat979
227	cF120-Al11O4	Inverse	8	2.13%	0.8254	16	Al11O4_r	ICSD-28260	New
227	cF120-Al11O4	Inverse	14	3.06%	0.9671	10	Al11O4_r	ICSD-28260	New
227	cF136-Ge	Inverse	8	5.09%	0.6846	14	Ge_r	ICSD-245948	New
227	cF136-Ge	Inverse	14	1.53%	0.9557	10	Ge_r	ICSD-245948	New
227	cF136-Si	Inverse	2	33.9%	0.4178	6	Si_r	ICSD-56721	Gap(s) for space group 227 above band(s) 2 theorized in: https://doi.org/10.1038/nmat979
227	cF2304-SiO2	Direct	8	2.29%	0.3679	10	SiO2	ICSD-55474	New
227	cF2304-SiO2	Inverse	8	25.93%	0.5248	4	SiO2_r	ICSD-55474	New
227	cF24-NaPt2	Direct	2	4.87%	0.2587	12	NaPt2	COD-2020042	Gap(s) for space group 227 above band(s) 2 theorized in: https://doi.org/10.1038/nmat979
227	cF24-NaPt2	Inverse	16	0.95%	0.7404	14	NaPt2_r	COD-2020042	New
227	cF24-SiO2	Direct	2	31.79%	0.3785	4	SiO2	ICSD-77460	Gap(s) for space group 227 above band(s) 2 theorized in: https://doi.org/10.1038/nmat979
227	cF24-SiO2	Inverse	2	31.25%	0.3912	4	SiO2_r	ICSD-77460	Gap(s) for space group 227 above band(s) 2 theorized in: https://doi.org/10.1038/nmat979, Gap(s) above band(s) 8 not previously studied
227	cF24-SiO2	Inverse	8	0.27%	0.4895	12	SiO2_r	ICSD-77460	Gap(s) for space group 227 above band(s) 2 theorized in: https://doi.org/10.1038/nmat979, Gap(s) above band(s) 8 not previously studied
227	cF24-YbIn0.81Cu4Rh0.19	Direct	2	5.17%	0.2696	12	YbIn0.81Cu4Rh0.19	COD-2210400	Gap(s) for space group 227 above band(s) 2 theorized in: https://doi.org/10.1038/nmat979
227	cF24-YbIn0.81Cu4Rh0.19	Inverse	16	0.95%	0.7404	14	YbIn0.81Cu4Rh0.19_r	COD-2210400	New
227	cF288-AlH2.25O1.875F1.5	Direct	8	6.7%	0.4455	10	AlH2.25O1.875F1.5	COD-4124633	New
227	cF288-AlH2.25O1.875F1.5	Inverse	8	4.31%	0.5052	10	AlH2.25O1.875F1.5_r	COD-4124633	New
227	cF40-ZnC2N2	Direct	2	34.45%	0.4034	4	ZnC2N2	COD-4119776	Gap(s) for space group 227 above band(s) 2 theorized in: https://doi.org/10.1038/nmat979
227	cF40-ZnC2N2	Inverse	2	32.36%	0.3961	4	ZnC2N2_r	COD-4119776	Gap(s) for space group 227 above band(s) 2 theorized in: https://doi.org/10.1038/nmat979, Gap(s) above band(s) 8 not previously studied
227	cF40-ZnC2N2	Inverse	8	0.29%	0.5673	12	ZnC2N2_r	COD-4119776	Gap(s) for space group 227 above band(s) 2 theorized in: https://doi.org/10.1038/nmat979, Gap(s) above band(s) 8 not previously studied
227	cF56-Ag2MoO4	Direct	18	2.02%	0.5261	10	Ag2MoO4	COD-1010623	New
227	cF56-Ag2MoO4	Inverse	8	2.73%	0.6602	14	Ag2MoO4_r	COD-1010623	New
227	cF56-Cr2Co0.2Cu0.8Se4	Direct	18	3.92%	0.5445	8	Cr2Co0.2Cu0.8Se4	COD-4338589	New
227	cF56-Cr2Co0.2Cu0.8Se4	Inverse	8	4.32%	0.634	12	Cr2Co0.2Cu0.8Se4_r	COD-4338589	New
227	cF64-FeF3	Direct	2	10.14%	0.3036	8	FeF3	COD-1000228	Gap(s) for space group 227 above band(s) 2 theorized in: https://doi.org/10.1038/nmat979, Gap(s) above band(s) 8 not previously studied
227	cF64-FeF3	Direct	8	6.13%	0.5659	12	FeF3	COD-1000228	Gap(s) for space group 227 above band(s) 2 theorized in: https://doi.org/10.1038/nmat979, Gap(s) above band(s) 8 not previously studied
227	cF64-FeF3	Inverse	2	26.94%	0.3859	4	FeF3_r	COD-1000228	Gap(s) for space group 227 above band(s) 2 theorized in: https://doi.org/10.1038/nmat979, Gap(s) above band(s) 8, 18 not previously studied
227	cF64-FeF3	Inverse	8	0.62%	0.4755	12	FeF3_r	COD-1000228	Gap(s) for space group 227 above band(s) 2 theorized in: https://doi.org/10.1038/nmat979, Gap(s) above band(s) 8, 18 not previously studied
227	cF64-FeF3	Inverse	18	1.11%	0.6177	12	FeF3_r	COD-1000228	Gap(s) for space group 227 above band(s) 2 theorized in: https://doi.org/10.1038/nmat979, Gap(s) above band(s) 8, 18 not previously studied
227	cF72-CsAl0.38Te1.62O6	Direct	2	4.46%	0.3106	12	CsAl0.38Te1.62O6	COD-4325430	Gap(s) for space group 227 above band(s) 2 theorized in: https://doi.org/10.1038/nmat979, Gap(s) above band(s) 8 not previously studied
227	cF72-CsAl0.38Te1.62O6	Direct	8	2.83%	0.5343	14	CsAl0.38Te1.62O6	COD-4325430	Gap(s) for space group 227 above band(s) 2 theorized in: https://doi.org/10.1038/nmat979, Gap(s) above band(s) 8 not previously studied
227	cF72-CsAl0.38Te1.62O6	Inverse	2	2.9%	0.3595	14	CsAl0.38Te1.62O6_r	COD-4325430	Gap(s) for space group 227 above band(s) 2 theorized in: https://doi.org/10.1038/nmat979, Gap(s) above band(s) 12 not previously studied
227	cF72-CsAl0.38Te1.62O6	Inverse	12	2.57%	0.7021	14	CsAl0.38Te1.62O6_r	COD-4325430	Gap(s) for space group 227 above band(s) 2 theorized in: https://doi.org/10.1038/nmat979, Gap(s) above band(s) 12 not previously studied
227	cF8-C	Direct	2	14.74%	0.2855	6	C	ICSD-52054	https://doi.org/10.1103/PhysRevLett.65.3152
227	cF8-C	Direct	8	14.34%	0.5609	8	C	ICSD-52054	https://doi.org/10.1103/PhysRevLett.65.3152
227	cF8-C	Direct	14	1.85%	0.9328	6	C	ICSD-52054	https://doi.org/10.1103/PhysRevLett.65.3152
227	cF8-C	Inverse	2	33.84%	0.4009	4	C_r	ICSD-52054	https://doi.org/10.1103/PhysRevLett.65.3152
227	cF8-C	Inverse	8	0.19%	0.5935	16	C_r	ICSD-52054	https://doi.org/10.1103/PhysRevLett.65.3152
227	cF80-As2O3	Inverse	2	33.79%	0.4344	6	As2O3_r	COD-1010609	Gap(s) for space group 227 above band(s) 2 theorized in: https://doi.org/10.1038/nmat979
227	cF80-Sb2O3	Inverse	2	33.03%	0.42	6	Sb2O3_r	COD-9007609	Gap(s) for space group 227 above band(s) 2 theorized in: https://doi.org/10.1038/nmat979
227	cF88-Pr2Zr2O7	Direct	2	6.52%	0.3054	12	Pr2Zr2O7	COD-4303938	Gap(s) for space group 227 above band(s) 2 theorized in: https://doi.org/10.1038/nmat979
227	cF88-Pr2Zr2O7	Inverse	14	0.89%	0.8976	10	Pr2Zr2O7_r	COD-4303938	New
229	cI2-D	Inverse	6	7.18%	0.5304	12	D_r	ICSD-28466	New
229	cI64-FeSnH5O6	Inverse	18	0.53%	0.6866	12	FeSnH5O6_r	COD-1001744	New
